# Supplementary material for: Subtle left-right asymmetry of gene expression profiles in embryonic and foetal human brains
Source: Sci Rep. 2018 Sep 4;8:12606. doi: 10.1038/s41598-018-29496-2 (PMC6123426; doi:10.1038/s41598-018-29496-2)
Supplement: Supplementary file 3 — Supplementary Table 2 [file 41598_2018_29496_MOESM3_ESM.xlsx]

## Sheet: basal ganglion TFT side
NAME (N total = 576)	Gene (TFT)	SIZE	NES	NOM p-val	FDR q-val	FWER p-val	Side
GCGSCMNTTT_UNKNOWN	Motif does not match any known transcription factor	62	2.04436	0	0.00146181	0.001	right
V$NFMUE1_Q6	Motif does not match any known transcription factor	224	1.94801	0	0.00369356	0.005	right
V$NCX_01	TLX2 (HOX11L1)	128	1.94124	0	0.00349631	0.007	right
KCCGNSWTTT_UNKNOWN	Motif does not match any known transcription factor	97	1.93285	0	0.00262223	0.007	right
TAANNYSGCG_UNKNOWN	Motif does not match any known transcription factor	72	1.91198	0	0.00301887	0.01	right
GCCATNTTG_V$YY1_Q6	YY1	400	1.89248	0	0.0044983	0.018	right
V$E2F_Q6_01	TFDP1	219	1.86738	0	0.00514167	0.024	right
V$IRF1_Q6	IRF1	192	1.85697	0	0.00487141	0.026	right
V$E2F_Q4_01	TFDP1	213	1.84929	0	0.00448301	0.027	right
V$STAT6_01	STAT6	202	1.83738	0	0.00446959	0.03	right
AAGWWRNYGGC_UNKNOWN	Motif does not match any known transcription factor	105	1.82675	0	0.0048836	0.036	right
V$E2F_03	Motif does not match any known transcription factor	226	1.82297	0	0.00460375	0.037	right

## Sheet: cerebral cortex TFT side
NAME (N total = 578)	Gene/TF	SIZE	NES	NOM p-val	FDR q-val	FWER p-val	Side
V$GATA1_04	GATA1	131	-2.05314	0	0.00532546	0.004	left
WGGAATGY_V$TEF1_Q6	TEAD1	231	-1.93266	0	0.012538	0.019	left
V$FREAC4_01	FOXD1	96	-1.88479	0	0.0118592	0.027	left
V$EVI1_03	MECOM (EVI1)	33	-1.88433	0.00215983	0.0088944	0.027	left
V$AP3_Q6	Motif does not match any known transcription factor	161	-1.88336	0	0.00711552	0.027	left
V$SRF_Q4	SRF	159	-1.87415	0	0.00615448	0.028	left
V$GATA1_05	GATA1	166	-1.84289	0	0.00707935	0.038	left
KRCTCNNNNMANAGC_UNKNOWN	Motif does not match any known transcription factor	39	1.9903	0	0.00560603	0.008	right

## Sheet: choroid plexus TFT side
NAME (N total = 576)	GENE/TFT	SIZE	NES	NOM p-val	FDR q-val	FWER p-val	Side
V$AP2GAMMA_01	TFAP2C	201	-1.81702	0	0.10024	0.032	left
WWTAAGGC_UNKNOWN	Motif does not match any known transcription factor	109	-1.78351	0	0.0696237	0.045	left

## Sheet: diencephalon TFT side
NAME (N total = 578)	Gene/TFT	SIZE	NES	NOM p-val	FDR q-val	FWER p-val	Side
V$E4BP4_01	NFIL3	181	-1.92027	0	0.0277371	0.024	left
V$AR_03	AR	42	-1.9065	0	0.0172278	0.03	left
SGCGSSAAA_V$E2F1DP2_01	E2F1	146	2.22696	0	0.000864469	0.001	right
V$E2F_Q6_01	TFDP1	215	2.16716	0	0.000432234	0.001	right
V$E2F_Q4_01	TFDP1	209	2.16469	0	0.000288156	0.001	right
V$E2F_Q6	Motif does not match any known transcription factor	206	2.0732	0	0.000877841	0.004	right
ARGGGTTAA_UNKNOWN	Motif does not match any known transcription factor	88	2.06932	0	0.000702273	0.004	right
V$E2F_Q3_01	TFDP1	203	2.03189	0	0.00101384	0.007	right
V$E2F1DP1RB_01	E2F1; TFDP1	204	2.03087	0	0.000869004	0.007	right
V$E2F1_Q6	E2F1	205	2.02364	0	0.000864252	0.008	right
V$E2F_Q4	Motif does not match any known transcription factor	210	2.00825	0	0.000768224	0.008	right
V$E2F_Q3	Motif does not match any known transcription factor	199	1.9804	0	0.00095394	0.011	right
V$E2F_02	Motif does not match any known transcription factor	205	1.97192	0	0.00101493	0.013	right
V$E2F_03	Motif does not match any known transcription factor	221	1.96648	0	0.000930353	0.013	right
V$E2F1_Q4_01	TFDP1	198	1.95958	0	0.0009193	0.014	right
V$E2F4DP1_01	TFDP1;E2F1	210	1.95453	0	0.000912167	0.015	right
V$E2F1_Q3	E2F1	214	1.94939	0	0.000905609	0.016	right
V$E2F1DP1_01	TFDP1;E2F1	205	1.93874	0	0.000849008	0.016	right
V$E2F4DP2_01	TFDP2;E2F4	205	1.93132	0	0.000893991	0.018	right
V$E2F1DP2_01	TFDP2;E2F1	205	1.93123	0	0.000844325	0.018	right

## Sheet: temporal lobe TFT side
NAME (N total = 579)	Gene/TFT	SIZE	NES	NOM p-val	FDR q-val	FWER p-val	Side
V$NRSF_01	REST(NRSF)	62	-2.48641	0	0	0	left
CAGNWMCNNNGAC_UNKNOWN	Motif does not match any known transcription factor	50	-2.04832	0	0.00105185	0.001	left
V$MYOGNF1_01	NF1	26	-1.8363	0.010929	0.0353369	0.047	left
V$MEF2_04	Motif does not match any known transcription factor	17	-1.82968	0.00472813	0.028458	0.051	left
SGCGSSAAA_V$E2F1DP2_01	E2F1;TPDP1:RB1	141	2.44008	0	0	0	right
V$E2F_Q4_01	TFDP1	198	2.40613	0	0	0	right
V$E2F_Q3_01	TFDP1	196	2.3888	0	0	0	right
V$E2F_Q6	Motif does not match any known transcription factor	202	2.38156	0	0	0	right
V$E2F1_Q4_01	TFDP1	192	2.37274	0	0	0	right
V$E2F1_Q6	E2F1	201	2.3497	0	0	0	right
V$E2F1_Q6_01	E2F1	201	2.3495	0	0	0	right
V$E2F_Q4	Motif does not match any known transcription factor	205	2.34546	0	0	0	right
V$E2F1DP2_01	TFDP2;E2F1	197	2.2974	0	0	0	right
V$E2F_02	Motif does not match any known transcription factor	197	2.28828	0	0	0	right
V$E2F1_Q3	E2F1	205	2.28446	0	0	0	right
V$E2F1DP1_01	TFDP1;E2F1	197	2.28444	0	0	0	right
V$E2F4DP2_01	TFDP2;E2F4	197	2.27995	0	0	0	right
V$E2F1DP1RB_01	E2F1; TFDP1	195	2.25873	0	0	0	right
V$E2F_03	Motif does not match any known transcription factor	204	2.24477	0	0	0	right
V$E2F4DP1_01	TFDP1;E2F1	201	2.22784	0	0	0	right
V$E2F_Q6_01	TFDP1	201	2.22688	0	0	0	right
V$E2F_Q3	Motif does not match any known transcription factor	189	2.22574	0	0	0	right
CCAATNNSNNNGCG_UNKNOWN	Motif does not match any known transcription factor	53	1.96141	0.00149477	0.000456606	0.013	right
V$E2F_01	Motif does not match any known transcription factor	55	1.8928	0	0.00137635	0.041	right

## Sheet: 5 pcw forebrain TFT side
NAME (N total = 576)	Gene(TFT)	SIZE	NES	NOM p-val	FDR q-val	FWER p-val	Side
V$NRSF_01	REST(NRSF)	57	-1.96185	0	0.00568184	0.006	left
YRTCANNRCGC_UNKNOWN	Motif does not match any known transcription factor	58	-1.95184	0	0.00384009	0.008	left
YYCATTCAWW_UNKNOWN	Motif does not match any known transcription factor	158	-1.78296	0	0.0163123	0.05	left
V$HFH4_01	FOXJ1	141	1.98204	0	0.00197404	0.002	right
WGGAATGY_V$TEF1_Q6	TEAD1	288	1.83246	0	0.0250078	0.047	right

## Sheet: 5 pcw midbrain TFT side
NAME (N total = 577)	Gene(TFT)	SIZE	ES	NES	NOM p-val	FDR q-val	FWER p-val	Side
V$SP1_Q6_01	SP1	206	-0.382005	-1.88242	0	0.0258204	0.028	left
GCGSCMNTTT_UNKNOWN	Motif does not match any known transcription factor	64	0.448246	1.87486	0	0.0175056	0.016	right

## Sheet: Notes
NAME (N total = ...)	Name of the transcription factor target set as defined in MSigDB v 5.2. In brackets, the total number of gene-sets that had more than 15 and fewer than 500 detected genes in the observations. Total number of gene-sets defined in the database is 615.
Gene/TF	If the name by which the transcription factor is commonly known differes from the gene by which it is coded, gene name first, than TF name
SIZE	Number of genes in gene-set detected in the observation
NES	normalised enrichment score for the gene set (positive - right; negative -left)
NOM p-val	nominal p-value for enrichment
FDR q-val	False Discovery Rate corrected q-value
FWER p-val	Family Wise Error Rate p-value
Side	Side on which expression of genes in the gene-set is higher
