# Supplementary material for: Subtle left-right asymmetry of gene expression profiles in embryonic and foetal human brains
Source: Sci Rep. 2018 Sep 4;8:12606. doi: 10.1038/s41598-018-29496-2 (PMC6123426; doi:10.1038/s41598-018-29496-2)
Supplement: Supplementary file 4 — Supplementary Table 3 [file 41598_2018_29496_MOESM4_ESM.xlsx]

## Sheet: basal ganglion GO age
GO-term (N total = 3047)	GO-number	SIZE	NES	NOM p-val	FDR q-val	FWER p-val	direction with age
RNA SPLICING, VIA TRANSESTERIFICATION REACTIONS	GO:0000375	257	-2.98283	0	0	0	down
RNA SPLICING	GO:0008380	341	-2.92563	0	0	0	down
MRNA PROCESSING	GO:0006397	395	-2.89182	0	0	0	down
CHROMATIN ASSEMBLY OR DISASSEMBLY	GO:0006333	115	-2.85388	0	0	0	down
DNA PACKAGING	GO:0006323	124	-2.8079	0	0	0	down
DNA CONFORMATION CHANGE	GO:0071103	202	-2.76025	0	0	0	down
PROTEIN-DNA COMPLEX SUBUNIT ORGANIZATION	GO:0071824	165	-2.74099	0	0	0	down
SISTER CHROMATID SEGREGATION	GO:0000819	160	-2.72927	0	0	0	down
RIBONUCLEOPROTEIN COMPLEX LOCALIZATION	GO:0071166	111	-2.72449	0	0	0	down
SISTER CHROMATID COHESION	GO:0007062	102	-2.69405	0	0	0	down
CHROMOSOME SEGREGATION	GO:0007059	234	-2.69273	0	0	0	down
TERMINATION OF RNA POLYMERASE II TRANSCRIPTION	GO:0006369	61	-2.68504	0	0	0	down
MRNA 3'-END PROCESSING	GO:0031124	70	-2.67321	0	0	0	down
NUCLEAR CHROMOSOME SEGREGATION	GO:0098813	191	-2.67233	0	0	0	down
RNA LOCALIZATION	GO:0006403	170	-2.65675	0	0	0	down
RNA 3'-END PROCESSING	GO:0031123	94	-2.64423	0	0	0	down
G1/S TRANSITION OF MITOTIC CELL CYCLE	GO:0000082	102	-2.61853	0	0	0	down
ATP-DEPENDENT CHROMATIN REMODELING	GO:0043044	59	-2.61155	0	0	0	down
NEGATIVE REGULATION OF CHROMOSOME ORGANIZATION	GO:2001251	85	-2.58555	0	0	0	down
CELL CYCLE G1/S PHASE TRANSITION	GO:0044843	102	-2.58167	0	0	0	down
NUCLEAR EXPORT	GO:0051168	137	-2.5335	0	0	0	down
REGULATION OF HISTONE METHYLATION	GO:0031060	43	-2.52739	0	0	0	down
DNA RECOMBINATION	GO:0006310	180	-2.52521	0	0	0	down
REGULATION OF CHROMOSOME ORGANIZATION	GO:0033044	247	-2.51275	0	0	0	down
MITOTIC NUCLEAR DIVISION	GO:0140014	335	-2.47446	0	0	0	down
PROTEIN SUMOYLATION	GO:0016925	111	-2.46668	0	0	0	down
DNA-TEMPLATED TRANSCRIPTION, TERMINATION	GO:0006353	98	-2.44804	0	0	0	down
CELL DIVISION	GO:0051301	414	-2.4453	0	0	0	down
CHROMATIN REMODELING	GO:0006338	123	-2.4451	0	0	0	down
MITOTIC SISTER CHROMATID SEGREGATION	GO:0000070	83	-2.44365	0	0	0	down
NEGATIVE REGULATION OF CHROMATIN ORGANIZATION	GO:1905268	37	-2.43001	0	0	0	down
REGULATION OF SIGNAL TRANSDUCTION BY P53 CLASS MEDIATOR	GO:1901796	145	-2.42817	0	0	0	down
MITOTIC CELL CYCLE CHECKPOINT	GO:0007093	124	-2.42651	0	0	0	down
SPLICEOSOMAL COMPLEX ASSEMBLY	GO:0000245	52	-2.4156	0	0	0	down
CENTROMERE COMPLEX ASSEMBLY	GO:0034508	36	-2.41354	0	0	0	down
REGULATION OF CHROMATIN ORGANIZATION	GO:1902275	128	-2.40445	0	0	0	down
HISTONE EXCHANGE	GO:0043486	38	-2.39406	0	0	0	down
MITOTIC DNA INTEGRITY CHECKPOINT	GO:0044774	91	-2.38328	0	0	0	down
CELL CYCLE CHECKPOINT	GO:0000075	174	-2.38292	0	0	0	down
GENE SILENCING BY RNA	GO:0031047	99	-2.38216	0	0	0	down
CHROMATIN ORGANIZATION	GO:0006325	465	-2.37815	0	0	0	down
NEGATIVE REGULATION OF CELL CYCLE PROCESS	GO:0010948	180	-2.3662	0	0	0	down
GENE SILENCING	GO:0016458	146	-2.35708	0	0	0	down
ORGANELLE FISSION	GO:0048285	420	-2.35588	0	0	0	down
DNA REPLICATION	GO:0006260	192	-2.33992	0	0	0	down
FOREBRAIN REGIONALIZATION	GO:0021871	21	-2.33879	0	0	0	down
REGULATION OF MRNA SPLICING, VIA SPLICEOSOME	GO:0048024	57	-2.33244	0	0	0	down
MITOTIC RECOMBINATION	GO:0006312	41	-2.32554	0	0	0	down
DNA REPLICATION-INDEPENDENT NUCLEOSOME ORGANIZATION	GO:0034724	41	-2.31811	0	0	0	down
DNA REPLICATION INITIATION	GO:0006270	27	-2.31755	0	0	0	down
NEGATIVE REGULATION OF CELL CYCLE PHASE TRANSITION	GO:1901988	128	-2.31476	0	0	0	down
REGULATION OF GENE EXPRESSION, EPIGENETIC	GO:0040029	165	-2.31108	0	0	0	down
PEPTIDYL-LYSINE MODIFICATION	GO:0018205	276	-2.29896	0	0	0	down
REGULATION OF CHROMOSOME SEGREGATION	GO:0051983	77	-2.29737	0	0	0	down
NEGATIVE REGULATION OF MRNA METABOLIC PROCESS	GO:1903312	34	-2.29704	0	0	0	down
NUCLEOBASE-CONTAINING COMPOUND TRANSPORT	GO:0015931	177	-2.2959	0	0	0	down
DNA REPLICATION-INDEPENDENT NUCLEOSOME ASSEMBLY	GO:0006336	41	-2.29437	0	0	0	down
G1 DNA DAMAGE CHECKPOINT	GO:0044783	67	-2.29042	0	0	0	down
DNA INTEGRITY CHECKPOINT	GO:0031570	134	-2.29003	0	0	0	down
POSITIVE REGULATION OF CHROMATIN ORGANIZATION	GO:1905269	75	-2.28971	0	0	0	down
PROTEIN LOCALIZATION TO CHROMOSOME	GO:0034502	40	-2.28317	0	0	0	down
REGULATION OF SISTER CHROMATID SEGREGATION	GO:0033045	62	-2.27594	0	0	0	down
POSITIVE REGULATION OF HISTONE METHYLATION	GO:0031062	27	-2.27236	0	1.57965e-05	0.001	down
REGULATION OF MRNA METABOLIC PROCESS	GO:1903311	108	-2.27056	0	1.55496e-05	0.001	down
CELL CYCLE PHASE TRANSITION	GO:0044770	240	-2.26149	0	6.17171e-05	0.004	down
NEUROBLAST PROLIFERATION	GO:0007405	26	-2.261	0	6.0782e-05	0.004	down
DNA-DEPENDENT DNA REPLICATION	GO:0006261	90	-2.25107	0	5.98748e-05	0.004	down
DNA REPAIR	GO:0006281	430	-2.25044	0	5.89943e-05	0.004	down
NON-RECOMBINATIONAL REPAIR	GO:0000726	59	-2.24556	0	7.32293e-05	0.005	down
DOUBLE-STRAND BREAK REPAIR	GO:0006302	142	-2.24445	0	7.21832e-05	0.005	down
REGULATION OF DOUBLE-STRAND BREAK REPAIR	GO:2000779	35	-2.23787	0	8.52624e-05	0.006	down
SPLICEOSOMAL SNRNP ASSEMBLY	GO:0000387	37	-2.23476	0	8.40782e-05	0.006	down
POSITIVE REGULATION OF CHROMOSOME ORGANIZATION	GO:2001252	138	-2.23461	0	8.29264e-05	0.006	down
TRNA TRANSPORT	GO:0051031	32	-2.23396	0	8.18058e-05	0.006	down
MAINTENANCE OF CELL NUMBER	GO:0098727	112	-2.2331	0	8.07151e-05	0.006	down
TELOMERE ORGANIZATION	GO:0032200	81	-2.23274	0	7.9653e-05	0.006	down
RIBONUCLEOPROTEIN COMPLEX SUBUNIT ORGANIZATION	GO:0071826	183	-2.22228	0	0.000103879	0.008	down
DEMETHYLATION	GO:0070988	41	-2.21772	0	0.00011486	0.009	down
SPINDLE ASSEMBLY	GO:0051225	63	-2.21758	0	0.000113406	0.009	down
RECOMBINATIONAL REPAIR	GO:0000725	68	-2.20538	0	0.000123994	0.01	down
NUCLEAR ENVELOPE DISASSEMBLY	GO:0051081	45	-2.18786	0	0.000170227	0.014	down
MEMBRANE DISASSEMBLY	GO:0030397	45	-2.18606	0	0.000168151	0.014	down
NEGATIVE REGULATION OF HISTONE MODIFICATION	GO:0031057	30	-2.18237	0	0.000177916	0.015	down
TELOMERE MAINTENANCE VIA RECOMBINATION	GO:0000722	32	-2.18146	0	0.000175798	0.015	down
NEGATIVE REGULATION OF CELL DIVISION	GO:0051782	46	-2.17825	0	0.000185099	0.016	down
NEGATIVE REGULATION OF GENE EXPRESSION, EPIGENETIC	GO:0045814	64	-2.16904	0	0.000240301	0.021	down
NEGATIVE REGULATION OF HISTONE METHYLATION	GO:0031061	15	-2.16727	0	0.000237539	0.021	down
NEGATIVE REGULATION OF CELLULAR AMIDE METABOLIC PROCESS	GO:0034249	113	-2.16165	0	0.000246085	0.022	down
SOMATIC DIVERSIFICATION OF IMMUNE RECEPTORS VIA GERMLINE RECOMBINATION WITHIN A SINGLE LOCUS	GO:0002562	28	-2.15593	0	0.000265046	0.024	down
RNA SECONDARY STRUCTURE UNWINDING	GO:0010501	36	-2.14652	0	0.000272907	0.025	down
REGULATION OF ALTERNATIVE MRNA SPLICING, VIA SPLICEOSOME	GO:0000381	33	-2.14015	0	0.000291327	0.027	down
REGULATION OF DNA RECOMBINATION	GO:0000018	43	-2.13765	0	0.00028816	0.027	down
DNA GEOMETRIC CHANGE	GO:0032392	80	-2.13476	0	0.000338521	0.032	down
REGULATION OF CELL CYCLE PROCESS	GO:0010564	475	-2.13197	0	0.000366191	0.035	down
REGULATION OF RNA SPLICING	GO:0043484	86	-2.12978	0	0.000382992	0.037	down
REGULATION OF CHROMATIN SILENCING	GO:0031935	19	-2.12683	0	0.000399217	0.039	down
POSITIVE REGULATION OF CELL CYCLE ARREST	GO:0071158	76	-2.1213	0	0.00040564	0.04	down
NUCLEAR TRANSPORT	GO:0051169	313	-2.1206	0	0.000401501	0.04	down
SIGNAL TRANSDUCTION IN RESPONSE TO DNA DAMAGE	GO:0042770	87	-2.11973	0	0.000397446	0.04	down
RESPONSE TO X-RAY	GO:0010165	29	-2.11764	0	0.000432817	0.044	down
POSITIVE REGULATION OF RESPONSE TO WOUNDING	GO:1903036	76	2.11387	0	0.00352898	0.041	up
REGULATION OF RESPONSE TO WOUNDING	GO:1903034	224	2.11055	0	0.00349127	0.044	up
REGULATION OF TISSUE REMODELING	GO:0034103	37	2.10682	0	0.00345381	0.047	up
EXTRACELLULAR STRUCTURE ORGANIZATION	GO:0043062	211	2.10597	0	0.00328978	0.048	up
REGULATION OF INFLAMMATORY RESPONSE	GO:0050727	147	2.1293	0	0.00321144	0.034	up
REGULATION OF LIPID BIOSYNTHETIC PROCESS	GO:0046890	94	2.10545	0	0.00314908	0.049	up
RESPONSE TO INTERFERON-GAMMA	GO:0034341	66	2.10467	0	0.00296384	0.049	up
POSITIVE REGULATION OF LIPID METABOLIC PROCESS	GO:0045834	93	2.15155	0	0.00262161	0.025	up
REGULATION OF CHOLESTEROL METABOLIC PROCESS	GO:0090181	19	2.1647	0	0.00224217	0.019	up
HYDROGEN TRANSPORT	GO:0006818	104	2.20218	0	0.00144452	0.009	up
PLATELET DEGRANULATION	GO:0002576	72	2.20173	0	0.00138705	0.01	up
PLATELET ACTIVATION	GO:0030168	102	2.22505	0	0.00127005	0.005	up
ANTIGEN PROCESSING AND PRESENTATION OF ENDOGENOUS ANTIGEN	GO:0019883	15	2.21393	0	0.00118354	0.007	up
RESPONSE TO TYPE I INTERFERON	GO:0034340	36	2.28961	0	0.00102493	0.001	up
REGULATION OF ION HOMEOSTASIS	GO:2000021	134	2.21983	0	0.00101604	0.005	up
PROTEIN ACTIVATION CASCADE	GO:0072376	29	2.24511	0	0.000674058	0.002	up
REGULATION OF CARDIAC CONDUCTION	GO:1903779	48	2.28755	0	0.000512465	0.001	up

## Sheet: cerebral cortex GO age
GO-term (N total = 2849)	GO-number	SIZE	NES	NOM p-val	FDR q-val	FWER p-val	direction with age
DNA CONFORMATION CHANGE	GO:0071103	208	-3.24858	0	0	0	down
DNA PACKAGING	GO:0006323	132	-3.21734	0	0	0	down
CHROMOSOME SEGREGATION	GO:0007059	227	-3.1826	0	0	0	down
SISTER CHROMATID SEGREGATION	GO:0000819	160	-3.1542	0	0	0	down
NUCLEAR CHROMOSOME SEGREGATION	GO:0098813	186	-3.14031	0	0	0	down
MITOTIC NUCLEAR DIVISION	GO:0140014	332	-3.1244	0	0	0	down
DNA REPLICATION	GO:0006260	187	-3.11432	0	0	0	down
DNA-DEPENDENT DNA REPLICATION	GO:0006261	88	-3.03296	0	0	0	down
ORGANELLE FISSION	GO:0048285	409	-3.02957	0	0	0	down
SISTER CHROMATID COHESION	GO:0007062	102	-3.02378	0	0	0	down
MITOTIC RECOMBINATION	GO:0006312	41	-3.01975	0	0	0	down
CHROMATIN ASSEMBLY OR DISASSEMBLY	GO:0006333	123	-2.98911	0	0	0	down
CENTROMERE COMPLEX ASSEMBLY	GO:0034508	39	-2.9724	0	0	0	down
CELL CYCLE G1/S PHASE TRANSITION	GO:0044843	99	-2.94246	0	0	0	down
MITOTIC SISTER CHROMATID SEGREGATION	GO:0000070	83	-2.93306	0	0	0	down
G1/S TRANSITION OF MITOTIC CELL CYCLE	GO:0000082	99	-2.9329	0	0	0	down
CELL DIVISION	GO:0051301	406	-2.9307	0	0	0	down
DNA RECOMBINATION	GO:0006310	176	-2.92921	0	0	0	down
PROTEIN-DNA COMPLEX SUBUNIT ORGANIZATION	GO:0071824	173	-2.91973	0	0	0	down
DNA REPLICATION-INDEPENDENT NUCLEOSOME ASSEMBLY	GO:0006336	44	-2.85423	0	0	0	down
TELOMERE MAINTENANCE VIA RECOMBINATION	GO:0000722	32	-2.83256	0	0	0	down
ATP-DEPENDENT CHROMATIN REMODELING	GO:0043044	62	-2.82841	0	0	0	down
DNA REPLICATION INITIATION	GO:0006270	26	-2.81822	0	0	0	down
DNA REPLICATION-INDEPENDENT NUCLEOSOME ORGANIZATION	GO:0034724	44	-2.80406	0	0	0	down
DOUBLE-STRAND BREAK REPAIR	GO:0006302	142	-2.7998	0	0	0	down
HISTONE EXCHANGE	GO:0043486	41	-2.7942	0	0	0	down
TELOMERE ORGANIZATION	GO:0032200	87	-2.77289	0	0	0	down
DNA STRAND ELONGATION	GO:0022616	29	-2.77106	0	0	0	down
SPINDLE ASSEMBLY	GO:0051225	63	-2.73102	0	0	0	down
MEIOTIC CELL CYCLE PROCESS	GO:1903046	96	-2.72682	0	0	0	down
CELL CYCLE PHASE TRANSITION	GO:0044770	235	-2.7109	0	0	0	down
DNA STRAND ELONGATION INVOLVED IN DNA REPLICATION	GO:0006271	25	-2.69867	0	0	0	down
MEIOTIC CELL CYCLE	GO:0051321	117	-2.67784	0	0	0	down
DNA GEOMETRIC CHANGE	GO:0032392	79	-2.67052	0	0	0	down
RECOMBINATIONAL REPAIR	GO:0000725	67	-2.65416	0	0	0	down
PROTEIN SUMOYLATION	GO:0016925	108	-2.64663	0	0	0	down
NEGATIVE REGULATION OF GENE EXPRESSION, EPIGENETIC	GO:0045814	74	-2.6122	0	0	0	down
DNA BIOSYNTHETIC PROCESS	GO:0071897	107	-2.6073	0	0	0	down
MISMATCH REPAIR	GO:0006298	30	-2.56976	0	0	0	down
DNA REPAIR	GO:0006281	427	-2.56193	0	0	0	down
DNA SYNTHESIS INVOLVED IN DNA REPAIR	GO:0000731	68	-2.55503	0	0	0	down
STRAND DISPLACEMENT	GO:0000732	26	-2.54104	0	0	0	down
MITOTIC CELL CYCLE CHECKPOINT	GO:0007093	122	-2.54056	0	0	0	down
MICROTUBULE CYTOSKELETON ORGANIZATION INVOLVED IN MITOSIS	GO:1902850	34	-2.54046	0	0	0	down
MITOTIC SPINDLE ASSEMBLY	GO:0090307	34	-2.5269	0	0	0	down
CELL CYCLE CHECKPOINT	GO:0000075	171	-2.52378	0	0	0	down
REGULATION OF CHROMOSOME SEGREGATION	GO:0051983	77	-2.51239	0	0	0	down
NEGATIVE REGULATION OF MITOTIC CELL CYCLE	GO:0045930	167	-2.50886	0	0	0	down
SPINAL CORD PATTERNING	GO:0021511	17	-2.4908	0	0	0	down
MEIOSIS I	GO:0007127	52	-2.48228	0	0	0	down
DNA INTEGRITY CHECKPOINT	GO:0031570	132	-2.47732	0	0	0	down
CHROMATIN SILENCING	GO:0006342	58	-2.47679	0	0	0	down
REGULATION OF DNA-DEPENDENT DNA REPLICATION	GO:0090329	37	-2.46979	0	0	0	down
DNA REPLICATION-DEPENDENT NUCLEOSOME ORGANIZATION	GO:0034723	18	-2.44913	0	0	0	down
CENTROSOME CYCLE	GO:0007098	44	-2.44763	0	0	0	down
CHROMOSOME CONDENSATION	GO:0030261	23	-2.44593	0	0	0	down
CHROMATIN REMODELING	GO:0006338	124	-2.44435	0	0	0	down
PROTEIN LOCALIZATION TO CHROMOSOME	GO:0034502	40	-2.44347	0	0	0	down
RESPONSE TO X-RAY	GO:0010165	27	-2.44307	0	0	0	down
DNA REPLICATION-DEPENDENT NUCLEOSOME ASSEMBLY	GO:0006335	18	-2.44299	0	0	0	down
REGULATION OF CELL DIVISION	GO:0051302	198	-2.43681	0	0	0	down
MITOTIC SPINDLE ORGANIZATION	GO:0007052	61	-2.42043	0	0	0	down
NEGATIVE REGULATION OF CELL CYCLE PROCESS	GO:0010948	178	-2.41755	0	0	0	down
GENE SILENCING	GO:0016458	152	-2.40753	0	0	0	down
MULTICELLULAR ORGANISMAL MACROMOLECULE METABOLIC PROCESS	GO:0044259	44	-2.40441	0	0	0	down
NEGATIVE REGULATION OF CELL DIVISION	GO:0051782	46	-2.40298	0	0	0	down
REGULATION OF EMBRYONIC DEVELOPMENT	GO:0045995	75	-2.40115	0	0	0	down
MITOTIC DNA INTEGRITY CHECKPOINT	GO:0044774	90	-2.39674	0	0	0	down
REGULATION OF NUCLEAR DIVISION	GO:0051783	129	-2.3856	0	0	0	down
NEGATIVE REGULATION OF CELL CYCLE PHASE TRANSITION	GO:1901988	126	-2.38271	0	0	0	down
EAR DEVELOPMENT	GO:0043583	128	-2.37979	0	0	0	down
CENTROSOME DUPLICATION	GO:0051298	31	-2.36936	0	0	0	down
RIBONUCLEOPROTEIN COMPLEX LOCALIZATION	GO:0071166	110	-2.36331	0	0	0	down
REGULATION OF GENE EXPRESSION, EPIGENETIC	GO:0040029	172	-2.35968	0	0	0	down
RNA LOCALIZATION	GO:0006403	166	-2.35699	0	0	0	down
PROTEIN HETEROTETRAMERIZATION	GO:0051290	22	-2.33296	0	3.07706e-05	0.002	down
POSITIVE REGULATION OF CELL CYCLE PROCESS	GO:0090068	193	-2.32115	0	3.0371e-05	0.002	down
TERMINATION OF RNA POLYMERASE II TRANSCRIPTION	GO:0006369	61	-2.31754	0	2.99816e-05	0.002	down
REGULATION OF TRANSCRIPTION INVOLVED IN G1/S TRANSITION OF MITOTIC CELL CYCLE	GO:0000083	23	-2.30908	0	2.96021e-05	0.002	down
MEIOTIC CHROMOSOME SEGREGATION	GO:0045132	35	-2.30459	0	2.9232e-05	0.002	down
POSITIVE REGULATION OF MITOTIC CELL CYCLE	GO:0045931	98	-2.30391	0	2.88712e-05	0.002	down
RESPONSE TO IONIZING RADIATION	GO:0010212	119	-2.30127	0	4.30752e-05	0.003	down
REGULATION OF SISTER CHROMATID SEGREGATION	GO:0033045	62	-2.29765	0	4.25562e-05	0.003	down
NUCLEAR EXPORT	GO:0051168	135	-2.29759	0	4.20496e-05	0.003	down
REGULATION OF MITOTIC CELL CYCLE	GO:0007346	397	-2.29672	0	4.15549e-05	0.003	down
METAPHASE PLATE CONGRESSION	GO:0051310	40	-2.29546	0	4.10717e-05	0.003	down
G2 DNA DAMAGE CHECKPOINT	GO:0031572	32	-2.29463	0	4.05996e-05	0.003	down
REGULATION OF DNA METABOLIC PROCESS	GO:0051052	265	-2.28964	0	4.01382e-05	0.003	down
SOMATIC DIVERSIFICATION OF IMMUNE RECEPTORS	GO:0002200	36	-2.28069	0	5.28769e-05	0.004	down
CHROMOSOME LOCALIZATION	GO:0050000	52	-2.2752	0	6.53427e-05	0.005	down
CELL FATE SPECIFICATION	GO:0001708	31	-2.2692	0	7.76681e-05	0.006	down
REGULATION OF CELL CYCLE PROCESS	GO:0010564	458	-2.26883	0	7.68239e-05	0.006	down
G1 DNA DAMAGE CHECKPOINT	GO:0044783	66	-2.26646	0	7.59978e-05	0.006	down
REGULATION OF DNA RECOMBINATION	GO:0000018	39	-2.26599	0	7.51893e-05	0.006	down
NON-RECOMBINATIONAL REPAIR	GO:0000726	61	-2.26452	0	7.43979e-05	0.006	down
REGULATION OF GENE SILENCING	GO:0060968	35	-2.26251	0	8.60662e-05	0.007	down
REGULATION OF CELL CYCLE PHASE TRANSITION	GO:1901987	278	-2.26185	0	8.51789e-05	0.007	down
BRANCHING MORPHOGENESIS OF AN EPITHELIAL TUBE	GO:0048754	81	-2.25982	0	8.43097e-05	0.007	down
REGULATION OF CELL CYCLE G2/M PHASE TRANSITION	GO:1902749	49	-2.25917	0	9.54285e-05	0.008	down
HISTONE PHOSPHORYLATION	GO:0016572	23	-2.25684	0	9.44742e-05	0.008	down
ORGAN REGENERATION	GO:0031100	47	-2.25457	0	9.35388e-05	0.008	down
GENE SILENCING BY RNA	GO:0031047	101	-2.25097	0	9.26218e-05	0.008	down
DORSAL/VENTRAL PATTERN FORMATION	GO:0009953	55	-2.25057	0	9.17225e-05	0.008	down
CELL CYCLE G2/M PHASE TRANSITION	GO:0044839	131	-2.24588	0	9.08406e-05	0.008	down
HOMOLOGOUS CHROMOSOME SEGREGATION	GO:0045143	20	-2.24575	0	8.99754e-05	0.008	down
POSITIVE REGULATION OF CELL CYCLE	GO:0045787	259	-2.24497	0	8.91266e-05	0.008	down
MEMBRANE DISASSEMBLY	GO:0030397	45	-2.24441	0	8.82937e-05	0.008	down
PATTERN SPECIFICATION PROCESS	GO:0007389	251	-2.24256	0	8.74761e-05	0.008	down
AXIS SPECIFICATION	GO:0009798	57	-2.23187	0	0.000109041	0.01	down
MICROTUBULE ORGANIZING CENTER ORGANIZATION	GO:0031023	79	-2.23153	0	0.000108049	0.01	down
SOMATIC CELL DNA RECOMBINATION	GO:0016444	28	-2.23117	0	0.000107076	0.01	down
REGULATION OF EPITHELIAL CELL DIFFERENTIATION	GO:0030856	73	-2.22829	0	0.000127036	0.012	down
NUCLEAR ENVELOPE DISASSEMBLY	GO:0051081	45	-2.22765	0	0.000125912	0.012	down
SOMATIC DIVERSIFICATION OF IMMUNE RECEPTORS VIA GERMLINE RECOMBINATION WITHIN A SINGLE LOCUS	GO:0002562	28	-2.22608	0	0.000124808	0.012	down
CHROMOSOME ORGANIZATION INVOLVED IN MEIOTIC CELL CYCLE	GO:0070192	24	-2.22393	0	0.000123722	0.012	down
TRNA TRANSPORT	GO:0051031	32	-2.22168	0	0.000133012	0.013	down
NEGATIVE REGULATION OF HEMATOPOIETIC PROGENITOR CELL DIFFERENTIATION	GO:1901533	15	-2.21905	0	0.000162332	0.016	down
MULTICELLULAR ORGANISM METABOLIC PROCESS	GO:0044236	49	-2.20895	0	0.000181516	0.018	down
SENSORY ORGAN DEVELOPMENT	GO:0007423	322	-2.19321	0	0.00020964	0.02	down
REGIONALIZATION	GO:0003002	182	-2.18957	0	0.000217652	0.021	down
POSITIVE REGULATION OF NEURAL PRECURSOR CELL PROLIFERATION	GO:2000179	30	-2.17658	0	0.000285665	0.028	down
NEGATIVE REGULATION OF CELL CYCLE G1/S PHASE TRANSITION	GO:1902807	85	-2.17613	0	0.000302798	0.03	down
EMBRYONIC ORGAN DEVELOPMENT	GO:0048568	252	-2.17039	0	0.00031008	0.031	down
POSITIVE REGULATION OF CELL CYCLE PHASE TRANSITION	GO:1901989	59	-2.16355	0	0.000317083	0.032	down
REGULATION OF STEM CELL DIFFERENTIATION	GO:2000736	79	-2.1626	0	0.00032408	0.033	down
REGULATION OF CHROMOSOME ORGANIZATION	GO:0033044	234	-2.1615	0	0.000331112	0.034	down
EMBRYONIC DIGIT MORPHOGENESIS	GO:0042733	45	-2.16103	0	0.000328504	0.034	down
EAR MORPHOGENESIS	GO:0042471	71	-2.15734	0	0.000335009	0.035	down
REGULATION OF DNA REPLICATION	GO:0006275	129	-2.15307	0	0.000350757	0.037	down
NEGATIVE REGULATION OF NUCLEAR DIVISION	GO:0051784	35	-2.14434	0	0.00039418	0.041	down
DNA-DEPENDENT DNA REPLICATION MAINTENANCE OF FIDELITY	GO:0045005	21	-2.14236	0	0.000418781	0.044	down
MICROTUBULE CYTOSKELETON ORGANIZATION	GO:0000226	284	-2.14093	0	0.000434183	0.045	down
SENSORY ORGAN MORPHOGENESIS	GO:0090596	154	-2.13897	0	0.00045782	0.048	down
BLOOD VESSEL MORPHOGENESIS	GO:0048514	251	-2.13855	0	0.000454404	0.048	down
MALE MEIOSIS	GO:0007140	19	-2.1377	0	0.000451038	0.048	down
REGULATION OF NEURONAL SYNAPTIC PLASTICITY	GO:0048168	40	2.12528	0	0.000972589	0.045	up
REGULATION OF SYNAPTIC VESICLE TRANSPORT	GO:1902803	29	2.13019	0	0.000909774	0.041	up
SYNAPTIC TRANSMISSION, GLUTAMATERGIC	GO:0035249	20	2.14227	0	0.000843762	0.034	up
LOCOMOTORY BEHAVIOR	GO:0007626	133	2.13579	0	0.000821778	0.036	up
phenol-containing compound metabolic process	GO:0018958	36	2.13668	0	0.000821293	0.035	up
REGULATION OF CELL PROJECTION ORGANIZATION	GO:0031344	450	2.14187	0	0.000820324	0.034	up
PHAGOSOME MATURATION	GO:0090382	25	2.14721	0	0.000819163	0.031	up
BEHAVIOR	GO:0007610	356	2.14686	0	0.00079507	0.031	up
REGULATION OF NEURON PROJECTION DEVELOPMENT	GO:0010975	344	2.15982	0	0.000555869	0.021	up
TRANSLATIONAL INITIATION	GO:0006413	140	2.17258	0	0.000435775	0.016	up
SINGLE-ORGANISM BEHAVIOR	GO:0044708	281	2.18184	0	0.000366093	0.013	up
REGULATION OF VACUOLE ORGANIZATION	GO:0044088	39	2.18317	0	0.000349324	0.012	up
CELL-CELL SIGNALING	GO:0007267	404	2.19434	0	0.000302801	0.01	up
MEMORY	GO:0007613	70	2.19661	0	0.000283593	0.009	up
NEGATIVE REGULATION OF CELL PROJECTION ORGANIZATION	GO:0031345	126	2.20409	0	0.000228807	0.007	up
REGULATION OF SYNAPTIC TRANSMISSION, GABAERGIC	GO:0032228	20	2.21101	0	0.000203756	0.006	up
COGNITION	GO:0050890	185	2.23273	0	0.000161431	0.004	up
adenylate cyclase-modulating G-protein coupled receptor signaling pathway	GO:0007188	62	2.22272	0	0.000154093	0.004	up
REGULATION OF TRANSPORTER ACTIVITY	GO:0032409	136	2.22247	0	0.000147394	0.004	up
ATP HYDROLYSIS COUPLED TRANSMEMBRANE TRANSPORT	GO:0090662	27	2.21985	0	0.000141252	0.004	up
SYNAPTIC VESICLE CYCLE	GO:0099504	63	2.26917	0	0.000140484	0.002	up
G-PROTEIN COUPLED RECEPTOR SIGNALING PATHWAY, COUPLED TO CYCLIC NUCLEOTIDE SECOND MESSENGER	GO:0007187	66	2.26848	0	0.000129678	0.002	up
SENSORY PERCEPTION OF PAIN	GO:0019233	43	2.24342	0	0.00012699	0.003	up
NEUROTRANSMITTER TRANSPORT	GO:0006836	107	2.26485	0	0.000120415	0.002	up
PHAGOSOME ACIDIFICATION	GO:0090383	18	2.26	0	0.000112387	0.002	up
CALCIUM ION REGULATED EXOCYTOSIS	GO:0017156	53	2.25698	0	0.000105363	0.002	up
GLUTAMATE RECEPTOR SIGNALING PATHWAY	GO:0007215	33	2.25655	0	9.91652e-05	0.002	up
DICARBOXYLIC ACID TRANSPORT	GO:0006835	52	2.25442	0	9.3656e-05	0.002	up
ACID SECRETION	GO:0046717	37	2.2511	0	8.87267e-05	0.002	up
REGULATION OF SYNAPSE STRUCTURE OR ACTIVITY	GO:0050803	185	2.28942	0	7.60565e-05	0.001	up
SIGNAL RELEASE	GO:0023061	110	2.30283	0	0	0	up
REGULATION OF NEUROTRANSMITTER LEVELS	GO:0001505	132	2.3145	0	0	0	up
NEURON-NEURON SYNAPTIC TRANSMISSION	GO:0007270	37	2.37847	0	0	0	up
GLUTAMATE SECRETION	GO:0014047	26	2.40084	0	0	0	up
ESTABLISHMENT OF PROTEIN LOCALIZATION TO ENDOPLASMIC RETICULUM	GO:0072599	103	2.43174	0	0	0	up
PROTEIN LOCALIZATION TO ENDOPLASMIC RETICULUM	GO:0070972	120	2.45109	0	0	0	up
REGULATION OF SYNAPTIC PLASTICITY	GO:0048167	113	2.48539	0	0	0	up
MODULATION OF SYNAPTIC TRANSMISSION	GO:0050804	229	2.50104	0	0	0	up
PRESYNAPTIC PROCESS INVOLVED IN CHEMICAL SYNAPTIC TRANSMISSION	GO:0099531	83	2.50969	0	0	0	up
SYNAPTIC SIGNALING	GO:0099536	275	2.7826	0	0	0	up

## Sheet: choroid plexus GO age
GO-term (N total = 3090)	GO-number	SIZE	NES	NOM p-val	FDR q-val	FWER p-val	direction with age
CILIUM ORGANIZATION	GO:0044782	162	-3.34454	0	0	0	down
CILIUM ASSEMBLY	GO:0060271	177	-3.1165	0	0	0	down
CELLULAR COMPONENT ASSEMBLY INVOLVED IN MORPHOGENESIS	GO:0010927	197	-2.91626	0	0	0	down
MICROTUBULE BUNDLE FORMATION	GO:0001578	54	-2.89332	0	0	0	down
AXONEME ASSEMBLY	GO:0035082	33	-2.83083	0	0	0	down
PROTEIN TRANSPORT ALONG MICROTUBULE	GO:0098840	26	-2.80728	0	0	0	down
SISTER CHROMATID SEGREGATION	GO:0000819	160	-2.78738	0	0	0	down
INTRACILIARY TRANSPORT	GO:0042073	26	-2.74752	0	0	0	down
CHROMOSOME SEGREGATION	GO:0007059	235	-2.73525	0	0	0	down
NUCLEAR CHROMOSOME SEGREGATION	GO:0098813	192	-2.73443	0	0	0	down
CILIUM MOVEMENT	GO:0003341	31	-2.72896	0	0	0	down
MICROTUBULE-BASED MOVEMENT	GO:0007018	183	-2.69454	0	0	0	down
DNA PACKAGING	GO:0006323	118	-2.62982	0	0	0	down
SISTER CHROMATID COHESION	GO:0007062	101	-2.60711	0	0	0	down
AXONEMAL DYNEIN COMPLEX ASSEMBLY	GO:0070286	18	-2.60463	0	0	0	down
DNA-DEPENDENT DNA REPLICATION	GO:0006261	90	-2.58696	0	0	0	down
MITOTIC SISTER CHROMATID SEGREGATION	GO:0000070	83	-2.55479	0	0	0	down
DNA CONFORMATION CHANGE	GO:0071103	195	-2.53044	0	0	0	down
MICROTUBULE-BASED PROCESS	GO:0007017	458	-2.51307	0	0	0	down
CELL PROJECTION ASSEMBLY	GO:0030031	232	-2.49689	0	0	0	down
CENTROMERE COMPLEX ASSEMBLY	GO:0034508	34	-2.48317	0	0	0	down
PROTEIN COMPLEX LOCALIZATION	GO:0031503	48	-2.4743	0	0	0	down
MITOTIC NUCLEAR DIVISION	GO:0140014	334	-2.47005	0	0	0	down
CENTRIOLE ASSEMBLY	GO:0098534	19	-2.46985	0	0	0	down
DNA REPLICATION-INDEPENDENT NUCLEOSOME ORGANIZATION	GO:0034724	39	-2.44337	0	0	0	down
CHROMATIN ASSEMBLY OR DISASSEMBLY	GO:0006333	108	-2.41995	0	4.926e-05	0.002	down
TRNA TRANSPORT	GO:0051031	32	-2.41729	0	4.74355e-05	0.002	down
CENTROSOME DUPLICATION	GO:0051298	32	-2.41466	0	6.81822e-05	0.003	down
SMOOTHENED SIGNALING PATHWAY	GO:0007224	61	-2.40827	0	6.58311e-05	0.003	down
CENTROSOME CYCLE	GO:0007098	45	-2.39875	0	6.36367e-05	0.003	down
MICROTUBULE CYTOSKELETON ORGANIZATION	GO:0000226	310	-2.38697	0	6.15839e-05	0.003	down
DNA REPLICATION-INDEPENDENT NUCLEOSOME ASSEMBLY	GO:0006336	39	-2.3869	0	5.96594e-05	0.003	down
PROTEIN LOCALIZATION TO CHROMOSOME	GO:0034502	38	-2.37169	0	7.72378e-05	0.004	down
ORGANELLE FISSION	GO:0048285	420	-2.36497	0	7.49661e-05	0.004	down
EPITHELIAL CILIUM MOVEMENT	GO:0003351	17	-2.35313	0	7.28242e-05	0.004	down
RIBONUCLEOPROTEIN COMPLEX LOCALIZATION	GO:0071166	113	-2.32389	0	0.000124125	0.007	down
HISTONE METHYLATION	GO:0016571	68	-2.29565	0	0.00013721	0.008	down
PEPTIDYL-LYSINE METHYLATION	GO:0018022	59	-2.28871	0	0.000167255	0.01	down
REGULATION OF HISTONE H3-K4 METHYLATION	GO:0051569	20	-2.28527	0	0.000179909	0.011	down
DNA REPLICATION	GO:0006260	192	-2.27697	0	0.0001917	0.012	down
SPECIFICATION OF SYMMETRY	GO:0009799	86	-2.25401	0	0.000218418	0.014	down
MEIOTIC CELL CYCLE	GO:0051321	125	-2.25343	0	0.000213217	0.014	down
HISTONE EXCHANGE	GO:0043486	36	-2.24857	0	0.000208259	0.014	down
MEIOTIC CELL CYCLE PROCESS	GO:1903046	103	-2.22534	0	0.000305185	0.021	down
RNA LOCALIZATION	GO:0006403	171	-2.22478	0	0.000298404	0.021	down
CHROMOSOME CONDENSATION	GO:0030261	23	-2.21721	0	0.000305862	0.022	down
ATP-DEPENDENT CHROMATIN REMODELING	GO:0043044	57	-2.21214	0	0.000313308	0.023	down
MEIOTIC CHROMOSOME SEGREGATION	GO:0045132	42	-2.18346	0	0.000535189	0.038	down
NON-MOTILE CILIUM ASSEMBLY	GO:1905515	23	-2.18129	0	0.000537136	0.039	down
SPERM MOTILITY	GO:0097722	23	-2.18127	0	0.000526393	0.039	down
ORGANELLE ASSEMBLY	GO:0070925	421	-2.17405	0	0.000541195	0.041	down
DNA STRAND ELONGATION	GO:0022616	29	-2.16423	0.00246305	0.00060555	0.047	down
POSITIVE REGULATION OF WOUND HEALING	GO:0090303	32	2.136	0	0.000296782	0.042	up
POSITIVE REGULATION OF MAPK CASCADE	GO:0043410	328	2.1358	0	0.000295036	0.042	up
SECRETION BY CELL	GO:0032940	363	2.13541	0	0.000293311	0.042	up
PROTEIN TARGETING TO MEMBRANE	GO:0006612	147	2.13994	0	0.000269942	0.038	up
REGULATION OF MUSCLE CONTRACTION	GO:0006937	103	2.14066	0	0.00026452	0.037	up
SECRETION	GO:0046903	430	2.14244	0	0.000258835	0.036	up
POSITIVE REGULATION OF TUMOR NECROSIS FACTOR SUPERFAMILY CYTOKINE PRODUCTION	GO:1903557	39	2.14473	0	0.000245966	0.034	up
POSITIVE REGULATION OF CHEMOTAXIS	GO:0050921	86	2.14674	0	0.000235939	0.032	up
COLLAGEN FIBRIL ORGANIZATION	GO:0030199	32	2.14671	0	0.000234492	0.032	up
RESPONSE TO VIRUS	GO:0009615	171	2.1465	0	0.000233062	0.032	up
REGULATION OF ANATOMICAL STRUCTURE SIZE	GO:0090066	364	2.15102	0	0.000216338	0.029	up
SINGLE ORGANISM CELL ADHESION	GO:0098602	323	2.15045	0	0.000214994	0.029	up
POSITIVE REGULATION OF EPITHELIAL CELL MIGRATION	GO:0010634	83	2.15358	0	0.000202739	0.027	up
NEGATIVE REGULATION OF RESPONSE TO EXTERNAL STIMULUS	GO:0032102	185	2.15707	0	0.000199017	0.026	up
TRANSLATIONAL INITIATION	GO:0006413	141	2.15617	0	0.000197749	0.026	up
MYELOID LEUKOCYTE MIGRATION	GO:0097529	59	2.15585	0	0.000196497	0.026	up
LEUKOCYTE CELL-CELL ADHESION	GO:0007159	158	2.1663	0	0.000184494	0.023	up
POSITIVE REGULATION OF PEPTIDYL-TYROSINE PHOSPHORYLATION	GO:0050731	100	2.16596	0	0.000183264	0.023	up
NEGATIVE REGULATION OF CELL-CELL ADHESION	GO:0022408	90	2.16512	0	0.00018205	0.023	up
REGULATION OF LEUKOCYTE CHEMOTAXIS	GO:0002688	60	2.16499	0	0.000180852	0.023	up
POSITIVE REGULATION OF SMOOTH MUSCLE CELL MIGRATION	GO:0014911	25	2.16936	0	0.000180084	0.022	up
APOPTOTIC CELL CLEARANCE	GO:0043277	23	2.16446	0	0.00017967	0.023	up
REGULATION OF PROTEIN ACTIVATION CASCADE	GO:2000257	24	2.16875	0	0.000178859	0.022	up
NEGATIVE REGULATION OF MULTI-ORGANISM PROCESS	GO:0043901	104	2.16446	0	0.000178504	0.023	up
POSITIVE REGULATION OF INTERLEUKIN-6 PRODUCTION	GO:0032755	41	2.16716	0	0.000177651	0.022	up
RESPONSE TO MECHANICAL STIMULUS	GO:0009612	152	2.16421	0	0.000177352	0.023	up
POSITIVE REGULATION OF PRODUCTION OF MOLECULAR MEDIATOR OF IMMUNE RESPONSE	GO:0002702	39	2.1733	0	0.000157657	0.019	up
EXOCYTOSIS	GO:0006887	251	2.17306	0	0.00015657	0.019	up
REGULATION OF SMOOTH MUSCLE CELL PROLIFERATION	GO:0048660	80	2.17749	0	0.000150437	0.018	up
REGULATION OF SPROUTING ANGIOGENESIS	GO:1903670	25	2.18067	0	0.000143157	0.017	up
NEGATIVE REGULATION OF PEPTIDASE ACTIVITY	GO:0010466	139	2.18405	0	0.000102207	0.012	up
REGULATION OF REACTIVE OXYGEN SPECIES METABOLIC PROCESS	GO:2000377	118	2.18704	0	9.45494e-05	0.011	up
DEFENSE RESPONSE TO VIRUS	GO:0051607	114	2.19261	0	8.89681e-05	0.01	up
GRANULOCYTE MIGRATION	GO:0097530	43	2.19237	0	8.83139e-05	0.01	up
REGULATION OF INTERLEUKIN-10 PRODUCTION	GO:0032653	24	2.1904	0	8.76693e-05	0.01	up
NEGATIVE REGULATION OF CHEMOTAXIS	GO:0050922	39	2.18995	0	8.7034e-05	0.01	up
ACUTE INFLAMMATORY RESPONSE	GO:0002526	33	2.18885	0	8.64079e-05	0.01	up
REGULATION OF VIRAL ENTRY INTO HOST CELL	GO:0046596	21	2.20419	0	8.43944e-05	0.009	up
POSITIVE REGULATION OF IMMUNE EFFECTOR PROCESS	GO:0002699	94	2.20228	0	8.37402e-05	0.009	up
NEGATIVE REGULATION OF EPITHELIAL CELL MIGRATION	GO:0010633	43	2.20217	0	8.30961e-05	0.009	up
POSITIVE REGULATION OF BLOOD CIRCULATION	GO:1903524	63	2.2002	0	8.24617e-05	0.009	up
REGULATION OF NITRIC OXIDE BIOSYNTHETIC PROCESS	GO:0045428	38	2.19603	0	8.1837e-05	0.009	up
NEGATIVE REGULATION OF TUMOR NECROSIS FACTOR SUPERFAMILY CYTOKINE PRODUCTION	GO:1903556	26	2.19394	0	8.12217e-05	0.009	up
LEUKOCYTE CHEMOTAXIS	GO:0030595	66	2.19327	0	8.06156e-05	0.009	up
POSITIVE REGULATION OF LEUKOCYTE MIGRATION	GO:0002687	71	2.21297	0	7.66703e-05	0.008	up
POSITIVE REGULATION OF EXTRINSIC APOPTOTIC SIGNALING PATHWAY	GO:2001238	43	2.21154	0	7.60618e-05	0.008	up
REGULATION OF INTERLEUKIN-12 PRODUCTION	GO:0032655	31	2.21026	0	7.54629e-05	0.008	up
SKELETAL MUSCLE ORGAN DEVELOPMENT	GO:0060538	95	2.22363	0	6.87121e-05	0.007	up
NEGATIVE REGULATION OF CELL-SUBSTRATE ADHESION	GO:0010812	45	2.22125	0	6.81535e-05	0.007	up
REGULATION OF PEPTIDYL-TYROSINE PHOSPHORYLATION	GO:0050730	142	2.21646	0	6.76039e-05	0.007	up
MULTI-MULTICELLULAR ORGANISM PROCESS	GO:0044706	136	2.22547	0	5.92847e-05	0.006	up
VASCULAR ENDOTHELIAL GROWTH FACTOR RECEPTOR SIGNALING PATHWAY	GO:0048010	71	2.25323	0	5.65574e-05	0.005	up
NEGATIVE REGULATION OF ENDOCYTOSIS	GO:0045806	33	2.25103	0	5.60288e-05	0.005	up
REGULATION OF INTERFERON-GAMMA PRODUCTION	GO:0032649	40	2.25047	0	5.55101e-05	0.005	up
TOLL-LIKE RECEPTOR SIGNALING PATHWAY	GO:0002224	75	2.24984	0	5.50008e-05	0.005	up
NEGATIVE REGULATION OF VASCULATURE DEVELOPMENT	GO:1901343	55	2.24772	0	5.45008e-05	0.005	up
VASCULATURE DEVELOPMENT	GO:0001944	385	2.24329	0	5.40098e-05	0.005	up
REGULATION OF HOMOTYPIC CELL-CELL ADHESION	GO:0034110	190	2.24305	0	5.35276e-05	0.005	up
NEGATIVE REGULATION OF IMMUNE EFFECTOR PROCESS	GO:0002698	71	2.24082	0	5.30539e-05	0.005	up
POSITIVE REGULATION OF CYTOKINE PRODUCTION	GO:0001819	235	2.24075	0	5.25885e-05	0.005	up
PATTERN RECOGNITION RECEPTOR SIGNALING PATHWAY	GO:0002221	89	2.23869	0	5.21312e-05	0.005	up
REGULATION OF PRODUCTION OF MOLECULAR MEDIATOR OF IMMUNE RESPONSE	GO:0002700	64	2.23587	0	5.16818e-05	0.005	up
POSITIVE REGULATION OF ENDOCYTOSIS	GO:0045807	88	2.23358	0	5.12401e-05	0.005	up
REGULATION OF IMMUNE EFFECTOR PROCESS	GO:0002697	282	2.22958	0	5.08058e-05	0.005	up
MULTICELLULAR ORGANISM METABOLIC PROCESS	GO:0044236	59	2.22952	0	5.03789e-05	0.005	up
CELL ACTIVATION INVOLVED IN IMMUNE RESPONSE	GO:0002263	87	2.2273	0	4.99591e-05	0.005	up
CELLULAR RESPONSE TO CYTOKINE STIMULUS	GO:0071345	399	2.2616	0	4.61327e-05	0.004	up
INTEGRIN-MEDIATED SIGNALING PATHWAY	GO:0007229	69	2.26042	0	4.56933e-05	0.004	up
REGULATION OF COAGULATION	GO:0050818	59	2.29759	0	4.28057e-05	0.003	up
REGULATION OF VASCULATURE DEVELOPMENT	GO:1901342	173	2.29361	0	4.23021e-05	0.003	up
LEUKOCYTE ACTIVATION	GO:0045321	264	2.29247	0	4.18102e-05	0.003	up
WOUND HEALING	GO:0042060	331	2.29232	0	4.13297e-05	0.003	up
REGULATION OF ENDOCYTOSIS	GO:0030100	160	2.29135	0	4.086e-05	0.003	up
HEMOSTASIS	GO:0007599	218	2.28838	0	4.04009e-05	0.003	up
REGULATION OF INTERLEUKIN-6 PRODUCTION	GO:0032675	63	2.28775	0	3.9952e-05	0.003	up
RECEPTOR-MEDIATED ENDOCYTOSIS	GO:0006898	158	2.28378	0	3.9513e-05	0.003	up
LYMPHOCYTE MEDIATED IMMUNITY	GO:0002449	77	2.28298	0	3.90835e-05	0.003	up
MYELOID LEUKOCYTE DIFFERENTIATION	GO:0002573	69	2.28181	0	3.86632e-05	0.003	up
CELL CHEMOTAXIS	GO:0060326	100	2.28116	0	3.82519e-05	0.003	up
REGULATION OF T CELL PROLIFERATION	GO:0042129	87	2.27894	0	3.78493e-05	0.003	up
REGULATION OF WOUND HEALING	GO:0061041	87	2.27798	0	3.7455e-05	0.003	up
COLLAGEN FIBRIL ORGANIZATION	GO:0030199	16	2.27644	0	3.70689e-05	0.003	up
POSITIVE REGULATION OF CELL-MATRIX ADHESION	GO:0001954	33	2.27577	0	3.66906e-05	0.003	up
LEUKOCYTE DIFFERENTIATION	GO:0002521	191	2.27566	0	3.632e-05	0.003	up
POSITIVE REGULATION OF ENDOTHELIAL CELL MIGRATION	GO:0010595	57	2.27402	0	3.59568e-05	0.003	up
REGULATION OF BLOOD VESSEL ENDOTHELIAL CELL MIGRATION	GO:0043535	44	2.2739	0	3.56008e-05	0.003	up
REGULATION OF LEUKOCYTE MEDIATED IMMUNITY	GO:0002703	98	2.27068	0	3.52518e-05	0.003	up
POSITIVE REGULATION OF INFLAMMATORY RESPONSE	GO:0050729	61	2.2688	0	3.49095e-05	0.003	up
POSITIVE REGULATION OF CELL-CELL ADHESION	GO:0022409	147	2.30846	0	3.08952e-05	0.002	up
REGULATION OF CHEMOTAXIS	GO:0050920	131	2.30831	0	3.0509e-05	0.002	up
MULTICELLULAR ORGANISMAL MACROMOLECULE METABOLIC PROCESS	GO:0044259	52	2.30648	0	3.01323e-05	0.002	up
REGULATION OF PHAGOCYTOSIS	GO:0050764	49	2.30299	0	2.97649e-05	0.002	up
REGULATION OF ADAPTIVE IMMUNE RESPONSE	GO:0002819	75	2.30004	0	2.94062e-05	0.002	up
VASCULAR PROCESS IN CIRCULATORY SYSTEM	GO:0003018	109	2.34608	0	1.9507e-05	0.001	up
POSITIVE REGULATION OF CELL ACTIVATION	GO:0050867	183	2.34516	0	1.91973e-05	0.001	up
CYTOKINE PRODUCTION	GO:0001816	72	2.34231	0	1.88974e-05	0.001	up
CELL ACTIVATION	GO:0001775	373	2.33555	0	1.86066e-05	0.001	up
CELL-MATRIX ADHESION	GO:0007160	97	2.33494	0	1.83247e-05	0.001	up
POSITIVE REGULATION OF IMMUNE RESPONSE	GO:0050778	385	2.33266	0	1.80512e-05	0.001	up
ACTIVATION OF IMMUNE RESPONSE	GO:0002253	309	2.33106	0	1.77858e-05	0.001	up
CELL-SUBSTRATE ADHESION	GO:0031589	140	2.33079	0	1.7528e-05	0.001	up
REGULATION OF LEUKOCYTE MIGRATION	GO:0002685	95	2.32972	0	1.72776e-05	0.001	up
POSITIVE REGULATION OF LOCOMOTION	GO:0040017	319	2.32519	0	1.70343e-05	0.001	up
B CELL MEDIATED IMMUNITY	GO:0019724	50	2.31819	0	1.67977e-05	0.001	up
LEUKOCYTE MIGRATION	GO:0050900	170	2.31802	0	1.65676e-05	0.001	up
REGULATION OF BODY FLUID LEVELS	GO:0050878	346	2.31745	0	1.63437e-05	0.001	up
DEFENSE RESPONSE TO OTHER ORGANISM	GO:0098542	255	2.31183	0	1.61258e-05	0.001	up
CIRCULATORY SYSTEM PROCESS	GO:0003013	241	2.31159	0	1.59136e-05	0.001	up
NEGATIVE REGULATION OF CELL ADHESION	GO:0007162	160	2.31023	0	1.57069e-05	0.001	up
REGULATION OF CELL-CELL ADHESION	GO:0022407	237	2.30879	0	1.55055e-05	0.001	up
EXTRACELLULAR MATRIX DISASSEMBLY	GO:0022617	48	2.34611	0	0	0	up
BLOOD VESSEL MORPHOGENESIS	GO:0048514	294	2.34724	0	0	0	up
NEGATIVE REGULATION OF SMOOTH MUSCLE CELL PROLIFERATION	GO:0048662	27	2.3498	0	0	0	up
LEUKOCYTE MEDIATED IMMUNITY	GO:0002443	106	2.35092	0	0	0	up
POSITIVE REGULATION OF T CELL PROLIFERATION	GO:0042102	52	2.35467	0	0	0	up
REGULATION OF CELL ACTIVATION	GO:0050865	301	2.35531	0	0	0	up
RESPONSE TO WOUNDING	GO:0009611	402	2.35996	0	0	0	up
REGULATION OF CYTOKINE PRODUCTION INVOLVED IN IMMUNE RESPONSE	GO:0002718	40	2.36746	0	0	0	up
NEGATIVE REGULATION OF IMMUNE SYSTEM PROCESS	GO:0002683	245	2.37063	0	0	0	up
MACROPHAGE ACTIVATION	GO:0042116	22	2.37178	0	0	0	up
REGULATED EXOCYTOSIS	GO:0045055	174	2.3732	0	0	0	up
POSITIVE REGULATION OF RESPONSE TO EXTERNAL STIMULUS	GO:0032103	199	2.37717	0	0	0	up
RESPONSE TO CYTOKINE	GO:0034097	482	2.37864	0	0	0	up
REGULATION OF CYTOKINE SECRETION	GO:0050707	79	2.37957	0	0	0	up
ANGIOGENESIS	GO:0001525	237	2.38021	0	0	0	up
REGULATION OF CELL-MATRIX ADHESION	GO:0001952	75	2.38825	0	0	0	up
REGULATION OF EPITHELIAL CELL MIGRATION	GO:0010632	134	2.39342	0	0	0	up
RESPONSE TO FLUID SHEAR STRESS	GO:0034405	31	2.39519	0	0	0	up
ENDOCYTOSIS	GO:0006897	389	2.39789	0	0	0	up
POSITIVE REGULATION OF CELL-SUBSTRATE ADHESION	GO:0010811	74	2.40611	0	0	0	up
REGULATION OF CYTOKINE PRODUCTION	GO:0001817	382	2.40871	0	0	0	up
REGULATION OF ENDOTHELIAL CELL MIGRATION	GO:0010594	94	2.40872	0	0	0	up
REGULATION OF TUMOR NECROSIS FACTOR SUPERFAMILY CYTOKINE PRODUCTION	GO:1903555	66	2.41895	0	0	0	up
CYTOKINE-MEDIATED SIGNALING PATHWAY	GO:0019221	281	2.43641	0	0	0	up
PHAGOCYTOSIS	GO:0006909	135	2.4376	0	0	0	up
NEGATIVE REGULATION OF DEFENSE RESPONSE	GO:0031348	93	2.4452	0	0	0	up
REGULATION OF LEUKOCYTE PROLIFERATION	GO:0070663	124	2.44755	0	0	0	up
POSITIVE REGULATION OF RESPONSE TO WOUNDING	GO:1903036	94	2.451	0	0	0	up
POSITIVE REGULATION OF LEUKOCYTE PROLIFERATION	GO:0070665	78	2.45754	0	0	0	up
CELLULAR RESPONSE TO BIOTIC STIMULUS	GO:0071216	118	2.4631	0	0	0	up
POSITIVE REGULATION OF REACTIVE OXYGEN SPECIES METABOLIC PROCESS	GO:2000379	64	2.47427	0	0	0	up
ADAPTIVE IMMUNE RESPONSE BASED ON SOMATIC RECOMBINATION OF IMMUNE RECEPTORS BUILT FROM IMMUNOGLOBULIN SUPERFAMILY DOMAINS	GO:0002460	84	2.48332	0	0	0	up
NEGATIVE REGULATION OF IMMUNE RESPONSE	GO:0050777	76	2.48616	0	0	0	up
NEGATIVE REGULATION OF CYTOKINE PRODUCTION	GO:0001818	144	2.49095	0	0	0	up
HUMORAL IMMUNE RESPONSE MEDIATED BY CIRCULATING IMMUNOGLOBULIN	GO:0002455	28	2.49316	0	0	0	up
REGULATION OF CELL-SUBSTRATE ADHESION	GO:0010810	137	2.50427	0	0	0	up
COMPLEMENT ACTIVATION	GO:0006956	30	2.51044	0	0	0	up
MYELOID LEUKOCYTE ACTIVATION	GO:0002274	68	2.51059	0	0	0	up
ESTABLISHMENT OF PROTEIN LOCALIZATION TO ENDOPLASMIC RETICULUM	GO:0072599	103	2.52363	0	0	0	up
NEGATIVE REGULATION OF LOCOMOTION	GO:0040013	207	2.52569	0	0	0	up
PROTEIN LOCALIZATION TO ENDOPLASMIC RETICULUM	GO:0070972	121	2.52731	0	0	0	up
REGULATION OF CELL ADHESION	GO:0030155	444	2.53738	0	0	0	up
DEFENSE RESPONSE TO BACTERIUM	GO:0042742	73	2.55339	0	0	0	up
IMMUNE EFFECTOR PROCESS	GO:0002252	326	2.55378	0	0	0	up
RESPONSE TO TYPE I INTERFERON	GO:0034340	48	2.57516	0	0	0	up
POSITIVE REGULATION OF CELL ADHESION	GO:0045785	252	2.5756	0	0	0	up
PLATELET DEGRANULATION	GO:0002576	84	2.60937	0	0	0	up
NEGATIVE REGULATION OF INNATE IMMUNE RESPONSE	GO:0045824	30	2.62886	0	0	0	up
PROTEIN ACTIVATION CASCADE	GO:0072376	40	2.63851	0	0	0	up
RESPONSE TO MOLECULE OF BACTERIAL ORIGIN	GO:0002237	216	2.6418	0	0	0	up
INFLAMMATORY RESPONSE	GO:0006954	254	2.65538	0	0	0	up
REGULATION OF INFLAMMATORY RESPONSE	GO:0050727	177	2.67366	0	0	0	up
REGULATION OF RESPONSE TO WOUNDING	GO:1903034	261	2.67554	0	0	0	up
CELLULAR RESPONSE TO INTERFERON-GAMMA	GO:0071346	79	2.68364	0	0	0	up
INNATE IMMUNE RESPONSE	GO:0045087	337	2.69954	0	0	0	up
HUMORAL IMMUNE RESPONSE	GO:0006959	76	2.73411	0	0	0	up
INTERFERON-GAMMA-MEDIATED SIGNALING PATHWAY	GO:0060333	57	2.74327	0	0	0	up
EXTRACELLULAR STRUCTURE ORGANIZATION	GO:0043062	226	2.74733	0	0	0	up
RESPONSE TO BACTERIUM	GO:0009617	281	2.76783	0	0	0	up
RESPONSE TO INTERFERON-GAMMA	GO:0034341	92	2.80094	0	0	0	up
ADAPTIVE IMMUNE RESPONSE	GO:0002250	142	2.80838	0	0	0	up

## Sheet: diencephalon GO age
GO-term (N total = 2889)	GO-number	SIZE	NES	NOM p-val	FDR q-val	FWER p-val	direction with age
NUCLEAR CHROMOSOME SEGREGATION	GO:0098813	186	-3.12171	0	0	0	down
CHROMOSOME SEGREGATION	GO:0007059	229	-3.08087	0	0	0	down
SISTER CHROMATID SEGREGATION	GO:0000819	158	-3.0317	0	0	0	down
SISTER CHROMATID COHESION	GO:0007062	100	-2.95695	0	0	0	down
ATP-DEPENDENT CHROMATIN REMODELING	GO:0043044	56	-2.90546	0	0	0	down
DNA CONFORMATION CHANGE	GO:0071103	191	-2.87818	0	0	0	down
MITOTIC NUCLEAR DIVISION	GO:0140014	333	-2.86148	0	0	0	down
DNA PACKAGING	GO:0006323	115	-2.83189	0	0	0	down
CHROMATIN REMODELING	GO:0006338	122	-2.82997	0	0	0	down
DNA RECOMBINATION	GO:0006310	175	-2.80471	0	0	0	down
CHROMATIN ASSEMBLY OR DISASSEMBLY	GO:0006333	106	-2.79699	0	0	0	down
MITOTIC CELL CYCLE CHECKPOINT	GO:0007093	122	-2.78411	0	0	0	down
MITOTIC SISTER CHROMATID SEGREGATION	GO:0000070	83	-2.77133	0	0	0	down
CENTROMERE COMPLEX ASSEMBLY	GO:0034508	33	-2.73774	0	0	0	down
ORGANELLE FISSION	GO:0048285	412	-2.72359	0	0	0	down
CELL CYCLE CHECKPOINT	GO:0000075	171	-2.70206	0	0	0	down
PROTEIN SUMOYLATION	GO:0016925	108	-2.69549	0	0	0	down
PROTEIN-DNA COMPLEX SUBUNIT ORGANIZATION	GO:0071824	155	-2.69084	0	0	0	down
DNA REPLICATION-INDEPENDENT NUCLEOSOME ORGANIZATION	GO:0034724	38	-2.68972	0	0	0	down
MITOTIC DNA INTEGRITY CHECKPOINT	GO:0044774	90	-2.67364	0	0	0	down
DOUBLE-STRAND BREAK REPAIR	GO:0006302	135	-2.66274	0	0	0	down
DNA INTEGRITY CHECKPOINT	GO:0031570	132	-2.63753	0	0	0	down
CELL DIVISION	GO:0051301	418	-2.63484	0	0	0	down
DNA REPLICATION-INDEPENDENT NUCLEOSOME ASSEMBLY	GO:0006336	38	-2.63272	0	0	0	down
RNA SPLICING, VIA TRANSESTERIFICATION REACTIONS	GO:0000375	256	-2.62351	0	0	0	down
DNA-DEPENDENT DNA REPLICATION	GO:0006261	90	-2.62021	0	0	0	down
NEGATIVE REGULATION OF CHROMOSOME ORGANIZATION	GO:2001251	85	-2.6008	0	0	0	down
NEGATIVE REGULATION OF CELL CYCLE PROCESS	GO:0010948	179	-2.59186	0	0	0	down
NEGATIVE REGULATION OF MITOTIC CELL CYCLE	GO:0045930	169	-2.581	0	0	0	down
PROTEIN LOCALIZATION TO CHROMOSOME	GO:0034502	39	-2.56648	0	0	0	down
NEGATIVE REGULATION OF CELL DIVISION	GO:0051782	46	-2.56587	0	0	0	down
GENE SILENCING	GO:0016458	138	-2.559	0	0	0	down
DNA REPLICATION	GO:0006260	191	-2.55498	0	0	0	down
HISTONE EXCHANGE	GO:0043486	35	-2.55394	0	0	0	down
TELOMERE ORGANIZATION	GO:0032200	79	-2.55391	0	0	0	down
DNA REPLICATION INITIATION	GO:0006270	28	-2.55168	0	0	0	down
MITOTIC RECOMBINATION	GO:0006312	40	-2.54825	0	0	0	down
CHROMATIN ORGANIZATION	GO:0006325	458	-2.53701	0	0	0	down
REGULATION OF CHROMOSOME SEGREGATION	GO:0051983	77	-2.51394	0	0	0	down
REGULATION OF GENE EXPRESSION, EPIGENETIC	GO:0040029	158	-2.50419	0	0	0	down
RNA LOCALIZATION	GO:0006403	167	-2.49093	0	0	0	down
DNA REPAIR	GO:0006281	419	-2.48595	0	0	0	down
RNA SPLICING	GO:0008380	338	-2.48547	0	0	0	down
RIBONUCLEOPROTEIN COMPLEX LOCALIZATION	GO:0071166	110	-2.48149	0	0	0	down
REGULATION OF SISTER CHROMATID SEGREGATION	GO:0033045	62	-2.46964	0	0	0	down
REGULATION OF CELL CYCLE ARREST	GO:0071156	91	-2.46856	0	0	0	down
CHROMOSOME CONDENSATION	GO:0030261	23	-2.45198	0	0	0	down
G1/S TRANSITION OF MITOTIC CELL CYCLE	GO:0000082	101	-2.45158	0	0	0	down
TELOMERE MAINTENANCE VIA RECOMBINATION	GO:0000722	32	-2.4496	0	0	0	down
GENE SILENCING BY RNA	GO:0031047	92	-2.44507	0	0	0	down
CELL CYCLE G1/S PHASE TRANSITION	GO:0044843	101	-2.44379	0	0	0	down
MEIOSIS I	GO:0007127	54	-2.44261	0	0	0	down
NUCLEAR EXPORT	GO:0051168	135	-2.4324	0	0	0	down
REGULATION OF DNA RECOMBINATION	GO:0000018	38	-2.43238	0	0	0	down
DNA STRAND ELONGATION INVOLVED IN DNA REPLICATION	GO:0006271	25	-2.42822	0	0	0	down
PEPTIDYL-LYSINE MODIFICATION	GO:0018205	269	-2.41693	0	1.95756e-05	0.001	down
MITOTIC SPINDLE ORGANIZATION	GO:0007052	61	-2.40825	0	1.92322e-05	0.001	down
G1 DNA DAMAGE CHECKPOINT	GO:0044783	66	-2.40725	0	1.89006e-05	0.001	down
NEGATIVE REGULATION OF CELL CYCLE PHASE TRANSITION	GO:1901988	127	-2.40711	0	1.85802e-05	0.001	down
RECOMBINATIONAL REPAIR	GO:0000725	66	-2.40709	0	1.82706e-05	0.001	down
MRNA PROCESSING	GO:0006397	391	-2.39755	0	1.79711e-05	0.001	down
POSITIVE REGULATION OF CELL CYCLE ARREST	GO:0071158	74	-2.37563	0	1.76812e-05	0.001	down
MEIOTIC CELL CYCLE PROCESS	GO:1903046	98	-2.37325	0	1.74005e-05	0.001	down
SPINDLE ASSEMBLY	GO:0051225	63	-2.36268	0	1.71287e-05	0.001	down
CENTROSOME DUPLICATION	GO:0051298	31	-2.36058	0	1.68651e-05	0.001	down
RNA 3'-END PROCESSING	GO:0031123	94	-2.36004	0	1.66096e-05	0.001	down
NEGATIVE REGULATION OF GENE EXPRESSION, EPIGENETIC	GO:0045814	61	-2.35949	0	1.63617e-05	0.001	down
CELL CYCLE PHASE TRANSITION	GO:0044770	238	-2.3524	0	1.61211e-05	0.001	down
DNA BIOSYNTHETIC PROCESS	GO:0071897	104	-2.35022	0	1.58875e-05	0.001	down
MEIOTIC CHROMOSOME SEGREGATION	GO:0045132	38	-2.34693	0	1.56605e-05	0.001	down
REGULATION OF DOUBLE-STRAND BREAK REPAIR	GO:2000779	33	-2.34516	0	1.54399e-05	0.001	down
MRNA 3'-END PROCESSING	GO:0031124	70	-2.34101	0	1.52255e-05	0.001	down
G2 DNA DAMAGE CHECKPOINT	GO:0031572	32	-2.33745	0	1.50169e-05	0.001	down
REGULATION OF TRANSCRIPTION INVOLVED IN G1/S TRANSITION OF MITOTIC CELL CYCLE	GO:0000083	24	-2.33738	0	1.4814e-05	0.001	down
REGULATION OF CHROMOSOME ORGANIZATION	GO:0033044	244	-2.33638	0	1.46165e-05	0.001	down
REGULATION OF HISTONE METHYLATION	GO:0031060	44	-2.33139	0	1.44241e-05	0.001	down
CENTROSOME CYCLE	GO:0007098	44	-2.33038	0	1.42368e-05	0.001	down
NUCLEOBASE-CONTAINING COMPOUND TRANSPORT	GO:0015931	173	-2.32993	0	1.40543e-05	0.001	down
DNA GEOMETRIC CHANGE	GO:0032392	79	-2.32618	0	2.75666e-05	0.002	down
MICROTUBULE ORGANIZING CENTER ORGANIZATION	GO:0031023	79	-2.32491	0	2.7222e-05	0.002	down
TERMINATION OF RNA POLYMERASE II TRANSCRIPTION	GO:0006369	61	-2.32281	0	2.68859e-05	0.002	down
DNA STRAND ELONGATION	GO:0022616	29	-2.32184	0	2.65581e-05	0.002	down
NEGATIVE REGULATION OF NUCLEAR DIVISION	GO:0051784	35	-2.31491	0	2.62381e-05	0.002	down
ANTERIOR/POSTERIOR PATTERN SPECIFICATION	GO:0009952	108	-2.31279	0	3.9666e-05	0.003	down
NON-RECOMBINATIONAL REPAIR	GO:0000726	56	-2.30938	0	3.91994e-05	0.003	down
REGULATION OF CHROMATIN SILENCING	GO:0031935	18	-2.28527	0	7.73186e-05	0.006	down
SIGNAL TRANSDUCTION IN RESPONSE TO DNA DAMAGE	GO:0042770	86	-2.27379	0	0.00011406	0.009	down
REGULATION OF SIGNAL TRANSDUCTION BY P53 CLASS MEDIATOR	GO:1901796	140	-2.26677	0	0.000125569	0.01	down
REGULATION OF DNA-DEPENDENT DNA REPLICATION	GO:0090329	37	-2.25878	0	0.000124158	0.01	down
MEIOTIC CELL CYCLE	GO:0051321	121	-2.25591	0	0.000135023	0.011	down
STRAND DISPLACEMENT	GO:0000732	25	-2.25458	0	0.00013354	0.011	down
REGULATION OF MRNA METABOLIC PROCESS	GO:1903311	106	-2.24486	0	0.000144029	0.012	down
EMBRYONIC CAMERA-TYPE EYE DEVELOPMENT	GO:0031076	26	-2.23934	0	0.000154519	0.013	down
SPINDLE CHECKPOINT	GO:0031577	23	-2.22348	0	0.000176345	0.015	down
NEGATIVE REGULATION OF CHROMATIN ORGANIZATION	GO:1905268	37	-2.22313	0	0.000174489	0.015	down
REGULATION OF GENE SILENCING	GO:0060968	32	-2.22105	0	0.000172672	0.015	down
NEGATIVE REGULATION OF MRNA METABOLIC PROCESS	GO:1903312	34	-2.22094	0	0.000170891	0.015	down
NEGATIVE REGULATION OF CHROMOSOME SEGREGATION	GO:0051985	24	-2.21316	0	0.000169148	0.015	down
TRNA TRANSPORT	GO:0051031	32	-2.19254	0	0.000267596	0.024	down
REGULATION OF SISTER CHROMATID COHESION	GO:0007063	17	-2.18717	0	0.000298398	0.027	down
NEGATIVE REGULATION OF MITOTIC NUCLEAR DIVISION	GO:0045839	29	-2.18194	0	0.00034974	0.031	down
POSITIVE REGULATION OF NEURAL PRECURSOR CELL PROLIFERATION	GO:2000179	34	-2.1807	0	0.000346311	0.031	down
NEURAL TUBE DEVELOPMENT	GO:0021915	119	-2.18017	0	0.000342949	0.031	down
MAINTENANCE OF CELL NUMBER	GO:0098727	110	-2.17541	0	0.0003824	0.035	down
CHROMATIN SILENCING	GO:0006342	45	-2.17521	0	0.000378758	0.035	down
POSITIVE REGULATION OF HISTONE METHYLATION	GO:0031062	27	-2.16993	0	0.000396081	0.037	down
CHROMOSOME ORGANIZATION INVOLVED IN MEIOTIC CELL CYCLE	GO:0070192	27	-2.16934	0	0.000392379	0.037	down
DNA SYNTHESIS INVOLVED IN DNA REPAIR	GO:0000731	65	-2.16792	0	0.000388746	0.037	down
COVALENT CHROMATIN MODIFICATION	GO:0016569	296	-2.16362	0	0.000395279	0.038	down
RNA STABILIZATION	GO:0043489	25	-2.16262	0	0.000391686	0.038	down
CENTRIOLE ASSEMBLY	GO:0098534	17	-2.15834	0	0.000388157	0.038	down
MODULATION OF TRANSCRIPTION IN OTHER ORGANISM INVOLVED IN SYMBIOTIC INTERACTION	GO:0052312	18	-2.15613	0	0.000384691	0.038	down
CHROMOSOME LOCALIZATION	GO:0050000	51	-2.15073	0	0.000410131	0.041	down
POSITIVE REGULATION OF GENE EXPRESSION, EPIGENETIC	GO:0045815	49	-2.14789	0	0.000426167	0.043	down
NEGATIVE REGULATION OF DNA METABOLIC PROCESS	GO:0051053	91	-2.14165	0	0.000451505	0.046	down
RNA CATABOLIC PROCESS	GO:0006401	206	-2.13727	0	0.00046645	0.048	down
NEGATIVE REGULATION OF CELL CYCLE G1/S PHASE TRANSITION	GO:1902807	86	-2.1358	0	0.000471852	0.049	down
REGULATION OF ANATOMICAL STRUCTURE SIZE	GO:0090066	324	2.04588	0	0.000517004	0.048	up
REGULATION OF CALCIUM ION TRANSPORT INTO CYTOSOL	GO:0010522	56	2.05016	0	0.000507627	0.046	up
SYNAPTIC VESICLE CYCLE	GO:0099504	70	2.05	0	0.000502109	0.046	up
NEUTRAL LIPID BIOSYNTHETIC PROCESS	GO:0046460	18	2.05207	0	0.000497487	0.044	up
REGULATION OF SEQUESTERING OF CALCIUM ION	GO:0051282	68	2.05193	0	0.000491959	0.044	up
MEMBRANE DEPOLARIZATION DURING ACTION POTENTIAL	GO:0086010	28	2.05536	0	0.000450038	0.04	up
MEMORY	GO:0007613	76	2.05602	0	0.000444201	0.039	up
DIVALENT INORGANIC CATION HOMEOSTASIS	GO:0072507	187	2.08741	0	0.000390928	0.028	up
NEGATIVE REGULATION OF ION TRANSPORT	GO:0043271	74	2.08738	0	0.000385422	0.028	up
CYCLIC NUCLEOTIDE BIOSYNTHETIC PROCESS	GO:0009190	18	2.07284	0	0.00038459	0.032	up
LEARNING	GO:0007612	105	2.06447	0	0.000383883	0.034	up
REGULATION OF POTASSIUM ION TRANSPORT	GO:0043266	60	2.06912	0	0.000381824	0.033	up
SODIUM ION TRANSMEMBRANE TRANSPORT	GO:0035725	49	2.07787	0	0.000380084	0.03	up
POSITIVE REGULATION OF ADENYLATE CYCLASE ACTIVITY	GO:0045762	27	2.08703	0	0.000380069	0.028	up
REGULATION OF SYSTEM PROCESS	GO:0044057	289	2.07132	0	0.0003799	0.032	up
NEUTRAL LIPID METABOLIC PROCESS	GO:0006638	48	2.08128	0	0.000377651	0.029	up
MEMBRANE DEPOLARIZATION	GO:0051899	42	2.06703	0	0.000377332	0.033	up
ION HOMEOSTASIS	GO:0050801	335	2.06961	0	0.000375323	0.032	up
REGULATION OF NEURONAL SYNAPTIC PLASTICITY	GO:0048168	41	2.0775	0	0.000375211	0.03	up
POSITIVE REGULATION OF CYCLASE ACTIVITY	GO:0031281	32	2.08611	0	0.000374863	0.028	up
REGULATION OF SYNAPSE STRUCTURE OR ACTIVITY	GO:0050803	193	2.08028	0	0.000372682	0.029	up
NEGATIVE REGULATION OF CATION CHANNEL ACTIVITY	GO:2001258	20	2.07467	0	0.000370462	0.03	up
POSITIVE REGULATION OF SYNAPTIC TRANSMISSION	GO:0050806	86	2.083	0	0.000369797	0.028	up
REGULATION OF INSULIN SECRETION INVOLVED IN CELLULAR RESPONSE TO GLUCOSE STIMULUS	GO:0061178	37	2.07387	0	0.000365831	0.03	up
PHENOL-CONTAINING COMPOUND METABOLIC PROCESS	GO:0018958	42	2.09199	0	0.000355185	0.026	up
NEGATIVE REGULATION OF CATION TRANSMEMBRANE TRANSPORT	GO:1904063	36	2.09587	0	0.00035155	0.025	up
REGULATION OF CALCIUM-MEDIATED SIGNALING	GO:0050848	43	2.09552	0	0.00034638	0.025	up
POSITIVE REGULATION OF LYASE ACTIVITY	GO:0051349	31	2.09793	0	0.0003141	0.022	up
REGULATION OF CALCIUM ION TRANSMEMBRANE TRANSPORTER ACTIVITY	GO:1901019	49	2.10075	0	0.000304445	0.021	up
REGULATION OF MEMBRANE POTENTIAL	GO:0042391	244	2.14399	0	0.000231278	0.014	up
GAMMA-AMINOBUTYRIC ACID SIGNALING PATHWAY	GO:0007214	18	2.12332	0	0.000227745	0.015	up
REGULATION OF CALCIUM ION TRANSMEMBRANE TRANSPORT	GO:1903169	74	2.13918	0	0.000227291	0.014	up
LONG-TERM SYNAPTIC POTENTIATION	GO:0060291	36	2.11887	0	0.00022413	0.015	up
EXOCYTOSIS	GO:0006887	217	2.13734	0	0.000223438	0.014	up
NEGATIVE REGULATION OF TRANSPORTER ACTIVITY	GO:0032410	40	2.11497	0	0.000220628	0.015	up
RESPONSE TO AMPHETAMINE	GO:0001975	21	2.13227	0	0.000219714	0.014	up
NEURON-NEURON SYNAPTIC TRANSMISSION	GO:0007270	40	2.13027	0	0.000216112	0.014	up
REGULATION OF CYCLIC NUCLEOTIDE METABOLIC PROCESS	GO:0030799	78	2.20642	0	0.000137755	0.006	up
REGULATION OF CAMP METABOLIC PROCESS	GO:0030814	66	2.20496	0	0.000134475	0.006	up
POSITIVE REGULATION OF ION TRANSPORT	GO:0043270	142	2.15465	0	0.000134467	0.008	up
NEGATIVE REGULATION OF LYASE ACTIVITY	GO:0051350	17	2.20067	0	0.000131348	0.006	up
ION TRANSMEMBRANE TRANSPORT	GO:0034220	496	2.21191	0	0.000130377	0.005	up
REGULATED EXOCYTOSIS	GO:0045055	147	2.19549	0	0.000128363	0.006	up
BEHAVIOR	GO:0007610	371	2.21118	0	0.000126854	0.005	up
POSITIVE REGULATION OF NUCLEOTIDE METABOLIC PROCESS	GO:0045981	66	2.19446	0	0.00012551	0.006	up
G-PROTEIN COUPLED RECEPTOR SIGNALING PATHWAY	GO:0007186	296	2.21033	0	0.000123515	0.005	up
POSITIVE REGULATION OF CYCLIC NUCLEOTIDE METABOLIC PROCESS	GO:0030801	50	2.26354	0	0.000123212	0.003	up
CARDIAC CONDUCTION	GO:0061337	59	2.19354	0	0.000122782	0.006	up
GLUTAMATE RECEPTOR SIGNALING PATHWAY	GO:0007215	37	2.20962	0	0.000120348	0.005	up
SIGNAL RELEASE	GO:0023061	123	2.19243	0	0.000120169	0.006	up
DIVALENT INORGANIC CATION TRANSPORT	GO:0072511	164	2.25907	0	0.000118078	0.003	up
MODULATION OF SYNAPTIC TRANSMISSION	GO:0050804	241	2.28123	0	0.000117746	0.002	up
POSITIVE REGULATION OF PURINE NUCLEOTIDE METABOLIC PROCESS	GO:1900544	66	2.18569	0	0.000117666	0.006	up
METAL ION TRANSPORT	GO:0030001	344	2.20831	0	0.00011734	0.005	up
SECOND-MESSENGER-MEDIATED SIGNALING	GO:0019932	106	2.18308	0	0.000115265	0.006	up
COGNITION	GO:0050890	195	2.25327	0	0.000113355	0.003	up
ALDITOL PHOSPHATE METABOLIC PROCESS	GO:0052646	19	2.18071	0	0.000112959	0.006	up
CALCIUM ION TRANSPORT	GO:0006816	132	2.27646	0	0.00011082	0.002	up
CHLORIDE TRANSPORT	GO:0006821	53	2.17708	0	0.000110744	0.006	up
REGULATION OF ADENYLATE CYCLASE ACTIVITY	GO:0045761	39	2.24741	0	0.000108996	0.003	up
SECRETION BY CELL	GO:0032940	330	2.1736	0	0.000108615	0.006	up
SINGLE-ORGANISM BEHAVIOR	GO:0044708	291	2.21969	0	0.000107737	0.004	up
LOCOMOTORY BEHAVIOR	GO:0007626	144	2.17332	0	0.000106565	0.006	up
REGULATION OF ION HOMEOSTASIS	GO:2000021	122	2.24572	0	0.000104959	0.003	up
REGULATION OF SODIUM ION TRANSMEMBRANE TRANSPORT	GO:1902305	33	2.27069	0	0.000104663	0.002	up
CATION TRANSPORT	GO:0006812	476	2.16782	0	0.000104592	0.006	up
MULTICELLULAR ORGANISMAL SIGNALING	GO:0035637	82	2.16247	0	0.00010269	0.006	up
REGULATION OF CALCIUM ION TRANSPORT	GO:0051924	120	2.24499	0	0.00010121	0.003	up
ADENYLATE CYCLASE-INHIBITING G-PROTEIN COUPLED RECEPTOR SIGNALING PATHWAY	GO:0007193	43	2.27025	0	9.91544e-05	0.002	up
REGULATION OF SYNAPTIC PLASTICITY	GO:0048167	121	2.24317	0	9.77201e-05	0.003	up
REGULATION OF LYASE ACTIVITY	GO:0051339	45	2.2425	0	9.44628e-05	0.003	up
INORGANIC ION TRANSMEMBRANE TRANSPORT	GO:0098660	343	2.26934	0	9.41967e-05	0.002	up
ACTION POTENTIAL	GO:0001508	65	2.24049	0	9.14156e-05	0.003	up
ADENYLATE CYCLASE-MODULATING G-PROTEIN COUPLED RECEPTOR SIGNALING PATHWAY	GO:0007188	64	2.26836	0	8.97112e-05	0.002	up
POSITIVE REGULATION OF CAMP METABOLIC PROCESS	GO:0030816	42	2.2403	0	8.85588e-05	0.003	up
PRESYNAPTIC PROCESS INVOLVED IN CHEMICAL SYNAPTIC TRANSMISSION	GO:0099531	93	2.30818	0	8.61811e-05	0.001	up
REGULATION OF TRANSMEMBRANE TRANSPORT	GO:0034762	262	2.23555	0	8.58753e-05	0.003	up
REGULATION OF BLOOD CIRCULATION	GO:1903522	171	2.26569	0	8.56334e-05	0.002	up
CALCIUM ION TRANSMEMBRANE TRANSPORT	GO:0070588	96	2.23314	0	8.33495e-05	0.003	up
REGULATION OF NEUROTRANSMITTER LEVELS	GO:0001505	147	2.3019	0	7.89993e-05	0.001	up
REGULATION OF ION TRANSPORT	GO:0043269	362	2.29686	0	7.29224e-05	0.001	up
NEUROTRANSMITTER TRANSPORT	GO:0006836	120	2.29634	0	6.77137e-05	0.001	up
REGULATION OF CATION CHANNEL ACTIVITY	GO:2001257	57	2.29419	0	6.31995e-05	0.001	up
REGULATION OF CARDIAC CONDUCTION	GO:1903779	45	2.317	0	0	0	up
REGULATION OF SODIUM ION TRANSPORT	GO:0002028	53	2.32655	0	0	0	up
REGULATION OF HEART CONTRACTION	GO:0008016	140	2.33485	0	0	0	up
CELL-CELL SIGNALING	GO:0007267	441	2.35041	0	0	0	up
REGULATION OF CATION TRANSMEMBRANE TRANSPORT	GO:1904062	136	2.35714	0	0	0	up
G-PROTEIN COUPLED RECEPTOR SIGNALING PATHWAY, COUPLED TO CYCLIC NUCLEOTIDE SECOND MESSENGER	GO:0007187	71	2.38075	0	0	0	up
REGULATION OF SODIUM ION TRANSMEMBRANE TRANSPORTER ACTIVITY	GO:2000649	26	2.39639	0	0	0	up
REGULATION OF METAL ION TRANSPORT	GO:0010959	204	2.42352	0	0	0	up
REGULATION OF TRANSPORTER ACTIVITY	GO:0032409	134	2.42371	0	0	0	up
SYNAPTIC SIGNALING	GO:0099536	304	2.61335	0	0	0	up

## Sheet: temporal lobe GO age
GO-term (N total = 2762)	GO-number	SIZE	NES	NOM p-val	FDR q-val	FWER p-val	direction with age
COLLAGEN FIBRIL ORGANIZATION	GO:0030199	23	-2.44581	0	0	0	down
MULTICELLULAR ORGANISMAL MACROMOLECULE METABOLIC PROCESS	GO:0044259	39	-2.31438	0	0.0013955	0.003	down
MULTICELLULAR ORGANISM METABOLIC PROCESS	GO:0044236	44	-2.27216	0	0.00156927	0.005	down
REGULATION OF PROTEIN POLYMERIZATION	GO:0032271	129	2.13551	0	0.0444992	0.04	up

## Sheet: forebrain young GO age
NOTE: these are different samples than the 5 pcw forebrains for which we present left-right data. See main text.
GO-term (N total = 2917)	GO-number	SIZE	NES	NOM p-val	FDR q-val	FWER p-val	direction with age
DNA RECOMBINATION	GO:0006310	177	-3.43238	0	0	0	down
DNA REPLICATION	GO:0006260	189	-3.29839	0	0	0	down
DOUBLE-STRAND BREAK REPAIR	GO:0006302	135	-3.28034	0	0	0	down
SISTER CHROMATID COHESION	GO:0007062	101	-3.22433	0	0	0	down
DNA-DEPENDENT DNA REPLICATION	GO:0006261	90	-3.21798	0	0	0	down
RIBOSOME BIOGENESIS	GO:0042254	293	-3.1711	0	0	0	down
NCRNA PROCESSING	GO:0034470	362	-3.16797	0	0	0	down
RECOMBINATIONAL REPAIR	GO:0000725	68	-3.15915	0	0	0	down
DNA REPAIR	GO:0006281	415	-3.1459	0	0	0	down
CHROMOSOME SEGREGATION	GO:0007059	226	-3.13266	0	0	0	down
RIBONUCLEOPROTEIN COMPLEX LOCALIZATION	GO:0071166	110	-3.10991	0	0	0	down
DNA CONFORMATION CHANGE	GO:0071103	188	-3.1027	0	0	0	down
NUCLEAR CHROMOSOME SEGREGATION	GO:0098813	186	-3.10241	0	0	0	down
RRNA METABOLIC PROCESS	GO:0016072	243	-3.09981	0	0	0	down
NCRNA METABOLIC PROCESS	GO:0034660	483	-3.09768	0	0	0	down
RIBONUCLEOPROTEIN COMPLEX BIOGENESIS	GO:0022613	413	-3.0939	0	0	0	down
RNA LOCALIZATION	GO:0006403	166	-3.0798	0	0	0	down
SISTER CHROMATID SEGREGATION	GO:0000819	159	-3.07322	0	0	0	down
NUCLEAR EXPORT	GO:0051168	136	-3.02772	0	0	0	down
STRAND DISPLACEMENT	GO:0000732	26	-3.00361	0	0	0	down
MITOTIC RECOMBINATION	GO:0006312	41	-2.98447	0	0	0	down
RNA 3'-END PROCESSING	GO:0031123	95	-2.97247	0	0	0	down
TRNA TRANSPORT	GO:0051031	32	-2.96424	0	0	0	down
MULTI-ORGANISM METABOLIC PROCESS	GO:0044033	135	-2.96241	0	0	0	down
TELOMERE MAINTENANCE VIA RECOMBINATION	GO:0000722	32	-2.95163	0	0	0	down
DNA GEOMETRIC CHANGE	GO:0032392	79	-2.95025	0	0	0	down
TELOMERE ORGANIZATION	GO:0032200	77	-2.9211	0	0	0	down
DNA STRAND ELONGATION	GO:0022616	29	-2.91911	0	0	0	down
DNA REPLICATION INITIATION	GO:0006270	28	-2.91472	0	0	0	down
DNA-TEMPLATED TRANSCRIPTION, TERMINATION	GO:0006353	98	-2.90483	0	0	0	down
NUCLEOBASE-CONTAINING COMPOUND TRANSPORT	GO:0015931	171	-2.90039	0	0	0	down
RNA CATABOLIC PROCESS	GO:0006401	206	-2.87957	0	0	0	down
RNA SPLICING	GO:0008380	336	-2.84354	0	0	0	down
RNA SPLICING, VIA TRANSESTERIFICATION REACTIONS	GO:0000375	255	-2.84	0	0	0	down
DNA BIOSYNTHETIC PROCESS	GO:0071897	105	-2.8311	0	0	0	down
TERMINATION OF RNA POLYMERASE II TRANSCRIPTION	GO:0006369	61	-2.80164	0	0	0	down
G1/S TRANSITION OF MITOTIC CELL CYCLE	GO:0000082	98	-2.79686	0	0	0	down
NUCLEIC ACID PHOSPHODIESTER BOND HYDROLYSIS	GO:0090305	208	-2.78788	0	0	0	down
DNA STRAND ELONGATION INVOLVED IN DNA REPLICATION	GO:0006271	25	-2.78707	0	0	0	down
NUCLEAR-TRANSCRIBED MRNA CATABOLIC PROCESS, NONSENSE-MEDIATED DECAY	GO:0000184	116	-2.78547	0	0	0	down
DNA REPLICATION-INDEPENDENT NUCLEOSOME ASSEMBLY	GO:0006336	37	-2.77812	0	0	0	down
NON-RECOMBINATIONAL REPAIR	GO:0000726	54	-2.77715	0	0	0	down
DNA REPLICATION-INDEPENDENT NUCLEOSOME ORGANIZATION	GO:0034724	37	-2.77705	0	0	0	down
PROTEIN SUMOYLATION	GO:0016925	108	-2.77695	0	0	0	down
CELL CYCLE G1/S PHASE TRANSITION	GO:0044843	98	-2.76881	0	0	0	down
ORGANELLE FISSION	GO:0048285	408	-2.76741	0	0	0	down
CENTROMERE COMPLEX ASSEMBLY	GO:0034508	32	-2.76038	0	0	0	down
DNA SYNTHESIS INVOLVED IN DNA REPAIR	GO:0000731	66	-2.75314	0	0	0	down
MITOTIC NUCLEAR DIVISION	GO:0140014	332	-2.72186	0	0	0	down
MRNA PROCESSING	GO:0006397	389	-2.70076	0	0	0	down
RIBOSOMAL SMALL SUBUNIT BIOGENESIS	GO:0042274	56	-2.67886	0	0	0	down
RECIPROCAL DNA RECOMBINATION	GO:0035825	31	-2.67173	0	0	0	down
PROTEIN-DNA COMPLEX SUBUNIT ORGANIZATION	GO:0071824	152	-2.66114	0	0	0	down
MEIOSIS I	GO:0007127	52	-2.64453	0	0	0	down
ATP-DEPENDENT CHROMATIN REMODELING	GO:0043044	55	-2.63787	0	0	0	down
TRNA METABOLIC PROCESS	GO:0006399	163	-2.6355	0	0	0	down
RECIPROCAL MEIOTIC RECOMBINATION	GO:0007131	31	-2.63056	0	0	0	down
MRNA 3'-END PROCESSING	GO:0031124	70	-2.62598	0	0	0	down
CELL CYCLE CHECKPOINT	GO:0000075	171	-2.62466	0	0	0	down
MEIOTIC CELL CYCLE	GO:0051321	116	-2.62264	0	0	0	down
MEIOTIC CELL CYCLE PROCESS	GO:1903046	95	-2.61963	0	0	0	down
DNA PACKAGING	GO:0006323	112	-2.61923	0	0	0	down
MATURATION OF SSU-RRNA	GO:0030490	41	-2.60091	0	0	0	down
RIBONUCLEOPROTEIN COMPLEX SUBUNIT ORGANIZATION	GO:0071826	180	-2.5836	0	0	0	down
GENE SILENCING BY RNA	GO:0031047	93	-2.58173	0	0	0	down
MITOTIC SISTER CHROMATID SEGREGATION	GO:0000070	83	-2.56679	0	0	0	down
DNA-DEPENDENT DNA REPLICATION MAINTENANCE OF FIDELITY	GO:0045005	21	-2.56582	0	0	0	down
MEMBRANE DISASSEMBLY	GO:0030397	45	-2.54675	0	0	0	down
ORGANIC CYCLIC COMPOUND CATABOLIC PROCESS	GO:1901361	324	-2.53794	0	0	0	down
DNA INTEGRITY CHECKPOINT	GO:0031570	131	-2.53563	0	0	0	down
SNRNA PROCESSING	GO:0016180	21	-2.52874	0	0	0	down
TRANSLATIONAL INITIATION	GO:0006413	137	-2.5119	0	0	0	down
MISMATCH REPAIR	GO:0006298	29	-2.50804	0	0	0	down
RNA PHOSPHODIESTER BOND HYDROLYSIS	GO:0090501	96	-2.50456	0	0	0	down
REGULATION OF DNA METABOLIC PROCESS	GO:0051052	277	-2.50308	0	0	0	down
NUCLEAR ENVELOPE DISASSEMBLY	GO:0051081	45	-2.49778	0	0	0	down
HISTONE EXCHANGE	GO:0043486	34	-2.4977	0	0	0	down
MATURATION OF 5.8S RRNA	GO:0000460	28	-2.49133	0	0	0	down
BASE-EXCISION REPAIR	GO:0006284	37	-2.49107	0	0	0	down
GENE SILENCING	GO:0016458	136	-2.49072	0	0	0	down
INTERSTRAND CROSS-LINK REPAIR	GO:0036297	40	-2.48631	0	0	0	down
SOMATIC DIVERSIFICATION OF IMMUNE RECEPTORS VIA GERMLINE RECOMBINATION WITHIN A SINGLE LOCUS	GO:0002562	28	-2.48169	0	0	0	down
CELL DIVISION	GO:0051301	418	-2.48113	0	0	0	down
CHROMATIN ASSEMBLY OR DISASSEMBLY	GO:0006333	102	-2.47903	0	0	0	down
SOMATIC CELL DNA RECOMBINATION	GO:0016444	28	-2.4788	0	0	0	down
ESTABLISHMENT OF PROTEIN LOCALIZATION TO ENDOPLASMIC RETICULUM	GO:0072599	102	-2.47407	0	0	0	down
RNA MODIFICATION	GO:0009451	103	-2.47056	0	0	0	down
NUCLEOTIDE-EXCISION REPAIR	GO:0006289	108	-2.45094	0	0	0	down
RIBOSOMAL LARGE SUBUNIT BIOGENESIS	GO:0042273	46	-2.44301	0	1.87766e-05	0.002	down
REGULATION OF DNA RECOMBINATION	GO:0000018	40	-2.43629	0	2.78211e-05	0.003	down
REGULATION OF DNA-DEPENDENT DNA REPLICATION	GO:0090329	40	-2.43598	0	2.75154e-05	0.003	down
SOMATIC DIVERSIFICATION OF IMMUNE RECEPTORS	GO:0002200	36	-2.43524	0	2.72163e-05	0.003	down
CHROMOSOME ORGANIZATION INVOLVED IN MEIOTIC CELL CYCLE	GO:0070192	25	-2.43417	0	2.69237e-05	0.003	down
REGULATION OF CELLULAR RESPONSE TO HEAT	GO:1900034	72	-2.42212	0	2.66373e-05	0.003	down
REGULATION OF DNA REPAIR	GO:0006282	69	-2.41962	0	2.63569e-05	0.003	down
TRNA PROCESSING	GO:0008033	105	-2.4192	0	2.60823e-05	0.003	down
MITOTIC CELL CYCLE CHECKPOINT	GO:0007093	123	-2.40759	0	2.58134e-05	0.003	down
maturation of SSU-rRNA from tricistronic rRNA transcript (SSU-rRNA, 5.8S rRNA, LSU-rRNA)	GO:0000462	33	-2.39929	0	2.555e-05	0.003	down
RESPONSE TO IONIZING RADIATION	GO:0010212	125	-2.39926	0	2.52919e-05	0.003	down
REGULATION OF CHROMOSOME SEGREGATION	GO:0051983	77	-2.39232	0	2.5039e-05	0.003	down
maturation of 5.8S rRNA from tricistronic rRNA transcript (SSU-rRNA, 5.8S rRNA, LSU-rRNA)	GO:0000466	19	-2.3901	0	2.47911e-05	0.003	down
RIBOSOME ASSEMBLY	GO:0042255	48	-2.38546	0	2.45481e-05	0.003	down
NEGATIVE REGULATION OF DNA REPLICATION	GO:0008156	51	-2.38387	0	2.43097e-05	0.003	down
REGULATION OF SIGNAL TRANSDUCTION BY P53 CLASS MEDIATOR	GO:1901796	146	-2.37921	0	2.4076e-05	0.003	down
MITOCHONDRIAL RNA METABOLIC PROCESS	GO:0000959	23	-2.37537	0	2.38467e-05	0.003	down
NCRNA 3'-END PROCESSING	GO:0043628	20	-2.37295	0	2.36217e-05	0.003	down
MULTI-ORGANISM TRANSPORT	GO:0044766	62	-2.36861	0	2.3401e-05	0.003	down
DNA DOUBLE-STRAND BREAK PROCESSING	GO:0000729	20	-2.36735	0	2.31843e-05	0.003	down
PEPTIDYL-LYSINE MODIFICATION	GO:0018205	268	-2.36711	0	2.29716e-05	0.003	down
SPLICEOSOMAL SNRNP ASSEMBLY	GO:0000387	37	-2.34885	0	3.04816e-05	0.004	down
CELL CYCLE PHASE TRANSITION	GO:0044770	233	-2.34546	0	3.0207e-05	0.004	down
CHROMATIN REMODELING	GO:0006338	122	-2.34179	0	2.99373e-05	0.004	down
RNA PHOSPHODIESTER BOND HYDROLYSIS, EXONUCLEOLYTIC	GO:0090503	32	-2.33822	0	2.96724e-05	0.004	down
REGULATION OF RNA STABILITY	GO:0043487	124	-2.33668	0	2.94121e-05	0.004	down
MULTI-ORGANISM LOCALIZATION	GO:1902579	62	-2.3363	0	2.91564e-05	0.004	down
NCRNA CATABOLIC PROCESS	GO:0034661	20	-2.32863	0	2.8905e-05	0.004	down
CLEAVAGE INVOLVED IN RRNA PROCESSING	GO:0000469	19	-2.32848	0	2.8658e-05	0.004	down
REGULATION OF DNA REPLICATION	GO:0006275	139	-2.32826	0	2.84151e-05	0.004	down
MITOTIC DNA INTEGRITY CHECKPOINT	GO:0044774	90	-2.32488	0	2.81763e-05	0.004	down
REGULATION OF CELL CYCLE PHASE TRANSITION	GO:1901987	281	-2.31428	0	2.79415e-05	0.004	down
SOMATIC DIVERSIFICATION OF IMMUNOGLOBULINS	GO:0016445	25	-2.31036	0	2.77106e-05	0.004	down
SNRNA METABOLIC PROCESS	GO:0016073	74	-2.30406	0	2.74834e-05	0.004	down
SPINDLE ASSEMBLY	GO:0051225	63	-2.29522	0	4.05292e-05	0.006	down
POSITIVE REGULATION OF RESPONSE TO DNA DAMAGE STIMULUS	GO:2001022	54	-2.29318	0	4.7046e-05	0.007	down
nuclear-transcribed mRNA catabolic process, deadenylation-dependent decay	GO:0000288	54	-2.29111	0	4.66696e-05	0.007	down
NEGATIVE REGULATION OF CELL CYCLE PROCESS	GO:0010948	179	-2.28659	0	4.62992e-05	0.007	down
MEIOTIC CHROMOSOME SEGREGATION	GO:0045132	36	-2.27922	0	4.59347e-05	0.007	down
POSITIVE REGULATION OF DNA REPAIR	GO:0045739	34	-2.27646	0	4.55758e-05	0.007	down
CHROMOSOME CONDENSATION	GO:0030261	23	-2.2679	0	4.52225e-05	0.007	down
REGULATION OF RESPONSE TO DNA DAMAGE STIMULUS	GO:2001020	130	-2.26013	0	5.77097e-05	0.009	down
ANAPHASE-PROMOTING COMPLEX-DEPENDENT CATABOLIC PROCESS	GO:0031145	72	-2.25702	0	7.01209e-05	0.011	down
POSITIVE REGULATION OF DNA METABOLIC PROCESS	GO:0051054	153	-2.25586	0	6.95897e-05	0.011	down
NEGATIVE REGULATION OF DNA METABOLIC PROCESS	GO:0051053	93	-2.2543	0	6.90665e-05	0.011	down
REGULATION OF CELL CYCLE PROCESS	GO:0010564	467	-2.25263	0	6.85511e-05	0.011	down
REGULATION OF DOUBLE-STRAND BREAK REPAIR	GO:2000779	35	-2.24727	0	6.80433e-05	0.011	down
METAPHASE PLATE CONGRESSION	GO:0051310	40	-2.24676	0	6.7543e-05	0.011	down
SOMATIC RECOMBINATION OF IMMUNOGLOBULIN GENE SEGMENTS	GO:0016447	18	-2.23086	0	0.000103953	0.017	down
REGULATION OF SISTER CHROMATID SEGREGATION	GO:0033045	62	-2.22304	0	0.000121523	0.02	down
HISTONE MRNA METABOLIC PROCESS	GO:0008334	28	-2.20559	0	0.000151022	0.025	down
SIGNAL TRANSDUCTION IN RESPONSE TO DNA DAMAGE	GO:0042770	86	-2.20482	0	0.000149944	0.025	down
VIRAL LIFE CYCLE	GO:0019058	247	-2.20074	0	0.000166847	0.028	down
RESPONSE TO X-RAY	GO:0010165	28	-2.19908	0	0.000171672	0.029	down
REGULATION OF TRANSCRIPTION INVOLVED IN G1/S TRANSITION OF MITOTIC CELL CYCLE	GO:0000083	24	-2.18514	0.00166389	0.000223262	0.038	down
NEGATIVE REGULATION OF CELL CYCLE PHASE TRANSITION	GO:1901988	126	-2.18256	0	0.000227588	0.039	down
RIBOSOMAL LARGE SUBUNIT ASSEMBLY	GO:0000027	21	-2.17984	0	0.000231696	0.039	down
REGULATION OF CELL CYCLE CHECKPOINT	GO:1901976	27	-2.1797	0	0.00023011	0.039	down
BLASTOCYST GROWTH	GO:0001832	15	-2.17869	0	0.00023991	0.041	down
POSITIVE REGULATION OF CELL CYCLE PROCESS	GO:0090068	201	-2.17588	0	0.000243947	0.042	down
CHROMOSOME LOCALIZATION	GO:0050000	52	-2.17064	0	0.000264968	0.046	down
nucleotide-excision repair, DNA incision	GO:0033683	39	-2.16778	0	0.000263202	0.046	down
CELLULAR MONOVALENT INORGANIC CATION HOMEOSTASIS	GO:0030004	62	2.20205	0	0.000654686	0.048	up
POSITIVE REGULATION OF CELL PROJECTION ORGANIZATION	GO:0031346	252	2.20662	0	0.0006359	0.046	up
POSITIVE REGULATION OF NEURON PROJECTION DEVELOPMENT	GO:0010976	201	2.20913	0	0.000581225	0.041	up
SECRETION BY CELL	GO:0032940	323	2.2197	0	0.000578607	0.04	up
NEURON PROJECTION DEVELOPMENT	GO:0031175	453	2.20898	0	0.000575107	0.041	up
REGULATION OF NEURON PROJECTION DEVELOPMENT	GO:0010975	348	2.21625	0	0.000572249	0.04	up
REGULATION OF POTASSIUM ION TRANSMEMBRANE TRANSPORT	GO:1901379	42	2.22063	0	0.000571509	0.039	up
MEMORY	GO:0007613	69	2.21612	0	0.000566029	0.04	up
REGULATION OF VACUOLE ORGANIZATION	GO:0044088	39	2.21525	0	0.000559942	0.04	up
TRANSMISSION OF NERVE IMPULSE	GO:0019226	35	2.22197	0	0.000548581	0.037	up
ACTIVATION OF PROTEIN KINASE A ACTIVITY	GO:0034199	15	2.22901	0	0.000522614	0.034	up
POSITIVE REGULATION OF INSULIN SECRETION	GO:0032024	39	2.22892	0	0.000516537	0.034	up
REGULATION OF CATION TRANSMEMBRANE TRANSPORT	GO:1904062	131	2.22847	0	0.0005106	0.034	up
NEURON PROJECTION MORPHOGENESIS	GO:0048812	337	2.2317	0	0.000490201	0.032	up
adenylate cyclase-modulating G-protein coupled receptor signaling pathway	GO:0007188	59	2.23157	0	0.000484366	0.032	up
HYDROGEN ION TRANSMEMBRANE TRANSPORT	GO:1902600	75	2.23426	0	0.000433798	0.028	up
regulation of AMPA receptor activity	GO:2000311	15	2.23923	0	0.000397113	0.025	up
STARTLE RESPONSE	GO:0001964	18	2.23848	0	0.000392211	0.025	up
SYNAPTIC TRANSMISSION, GLUTAMATERGIC	GO:0035249	18	2.26337	0	0.000313672	0.019	up
REGULATION OF CYCLIC NUCLEOTIDE METABOLIC PROCESS	GO:0030799	77	2.26186	0	0.00030965	0.019	up
REGULATION OF SYSTEM PROCESS	GO:0044057	278	2.25748	0	0.000305731	0.019	up
NEGATIVE REGULATION OF CYCLIC NUCLEOTIDE METABOLIC PROCESS	GO:0030800	26	2.27656	0	0.000292265	0.017	up
REGULATION OF VOLTAGE-GATED CALCIUM CHANNEL ACTIVITY	GO:1901385	20	2.27605	0	0.000288368	0.017	up
cell-cell adhesion via plasma-membrane adhesion molecules	GO:0098742	131	2.2666	0	0.000284574	0.017	up
IRON ION TRANSPORT	GO:0006826	40	2.28139	0	0.000279485	0.016	up
DIVALENT INORGANIC CATION TRANSPORT	GO:0072511	157	2.2951	0	0.000269635	0.015	up
REGULATION OF ADENYLATE CYCLASE ACTIVITY	GO:0045761	38	2.28668	0	0.00026589	0.015	up
POSITIVE REGULATION OF AXON EXTENSION	GO:0045773	34	2.30502	0	0.000240308	0.013	up
REGULATION OF BLOOD CIRCULATION	GO:1903522	165	2.301	0	0.000236875	0.013	up
REGULATION OF CAMP METABOLIC PROCESS	GO:0030814	65	2.32574	0	0.000229281	0.011	up
DENDRITE DEVELOPMENT	GO:0016358	73	2.32445	0	0.000225583	0.011	up
NEUROLOGICAL SYSTEM PROCESS	GO:0050877	452	2.30896	0	0.000224592	0.012	up
CELL MORPHOGENESIS INVOLVED IN NEURON DIFFERENTIATION	GO:0048667	309	2.34091	0	0.000223608	0.01	up
HYDROGEN TRANSPORT	GO:0006818	97	2.32264	0	0.000222002	0.011	up
NEGATIVE REGULATION OF NUCLEOTIDE METABOLIC PROCESS	GO:0045980	41	2.33753	0	0.000219753	0.01	up
POSITIVE REGULATION OF EXCITATORY POSTSYNAPTIC POTENTIAL	GO:2000463	20	2.32074	0	0.000218533	0.011	up
POSITIVE REGULATION OF PEPTIDE SECRETION	GO:0002793	48	2.33336	0	0.000216028	0.01	up
REGULATION OF NEUROTRANSMITTER RECEPTOR ACTIVITY	GO:0099601	23	2.32042	0	0.000215171	0.011	up
REGULATION OF TRANSMEMBRANE TRANSPORT	GO:0034762	243	2.33283	0	0.000212428	0.01	up
REGULATION OF CARDIAC CONDUCTION	GO:1903779	45	2.31677	0	0.000211911	0.011	up
REGULATION OF NEUROTRANSMITTER TRANSPORT	GO:0051588	47	2.31298	0	0.000208748	0.011	up
MEMBRANE DEPOLARIZATION	GO:0051899	42	2.44207	0	0.000144611	0.004	up
CALCIUM-DEPENDENT CELL-CELL ADHESION VIA PLASMA MEMBRANE CELL ADHESION MOLECULES	GO:0016339	22	2.36082	0	0.000143217	0.006	up
ADULT BEHAVIOR	GO:0030534	104	2.37348	0	0.000141161	0.005	up
REGULATION OF CALCIUM ION-DEPENDENT EXOCYTOSIS	GO:0017158	55	2.4384	0	0.000140594	0.004	up
CARDIAC CONDUCTION	GO:0061337	54	2.35732	0	0.000140565	0.006	up
MONOVALENT INORGANIC CATION TRANSPORT	GO:0015672	245	2.37259	0	0.000138092	0.005	up
ACTION POTENTIAL	GO:0001508	63	2.35656	0	0.000138009	0.006	up
LOCOMOTORY BEHAVIOR	GO:0007626	138	2.43666	0	0.000136794	0.004	up
MONOVALENT INORGANIC CATION HOMEOSTASIS	GO:0055067	74	2.34938	0	0.000135545	0.006	up
FERRIC IRON TRANSPORT	GO:0015682	29	2.36944	0	0.000135154	0.005	up
ATP HYDROLYSIS COUPLED TRANSMEMBRANE TRANSPORT	GO:0090662	28	2.4774	0	0.000134448	0.003	up
SYNAPSE ORGANIZATION	GO:0050808	129	2.43344	0	0.000133194	0.004	up
REGULATION OF REGULATED SECRETORY PATHWAY	GO:1903305	79	2.36877	0	0.000132338	0.005	up
PHAGOSOME MATURATION	GO:0090382	29	2.46223	0	0.000129812	0.003	up
REGULATION OF POTASSIUM ION TRANSPORT	GO:0043266	55	2.40385	0	0.000129779	0.004	up
SYNAPTIC VESICLE CYCLE	GO:0099504	64	2.36839	0	0.000129638	0.005	up
TRIVALENT INORGANIC CATION TRANSPORT	GO:0072512	29	2.36724	0	0.000127045	0.005	up
REGULATION OF SYNAPSE STRUCTURE OR ACTIVITY	GO:0050803	176	2.39468	0	0.000126535	0.004	up
HOMOPHILIC CELL ADHESION VIA PLASMA MEMBRANE ADHESION MOLECULES	GO:0007156	108	2.46219	0	0.000125484	0.003	up
PHAGOSOME ACIDIFICATION	GO:0090383	20	2.36499	0	0.000124554	0.005	up
ION TRANSMEMBRANE TRANSPORT	GO:0034220	469	2.39425	0	0.000123448	0.004	up
REGULATION OF ION TRANSPORT	GO:0043269	338	2.36178	0	0.000122158	0.005	up
CALCIUM ION TRANSPORT	GO:0006816	126	2.45782	0	0.000121437	0.003	up
CALCIUM ION TRANSMEMBRANE TRANSPORT	GO:0070588	90	2.38779	0	0.000120509	0.004	up
REGULATION OF MEMBRANE POTENTIAL	GO:0042391	231	2.38141	0	0.000117707	0.004	up
BEHAVIOR	GO:0007610	348	2.45465	0	0.000117642	0.003	up
IONOTROPIC GLUTAMATE RECEPTOR SIGNALING PATHWAY	GO:0035235	22	2.37797	0	0.000115031	0.004	up
GAMMA-AMINOBUTYRIC ACID SIGNALING PATHWAY	GO:0007214	15	2.45174	0	0.000114077	0.003	up
REGULATION OF HEART CONTRACTION	GO:0008016	134	2.449	0	0.000110722	0.003	up
LONG-TERM SYNAPTIC POTENTIATION	GO:0060291	29	2.48432	0	9.77887e-05	0.002	up
POSITIVE REGULATION OF SYNAPTIC TRANSMISSION	GO:0050806	80	2.48418	0	9.41669e-05	0.002	up
POSITIVE REGULATION OF REGULATED SECRETORY PATHWAY	GO:1903307	29	2.52999	0	6.7772e-05	0.001	up
CALCIUM ION REGULATED EXOCYTOSIS	GO:0017156	55	2.52831	0	6.4205e-05	0.001	up
COGNITION	GO:0050890	176	2.52773	0	6.09948e-05	0.001	up
MULTICELLULAR ORGANISMAL SIGNALING	GO:0035637	80	2.52705	0	5.80903e-05	0.001	up
LEARNING	GO:0007612	94	2.50944	0	5.54498e-05	0.001	up
NEGATIVE REGULATION OF SYNAPTIC TRANSMISSION	GO:0050805	44	2.50754	0	5.30389e-05	0.001	up
CATION TRANSPORT	GO:0006812	454	2.50433	0	5.0829e-05	0.001	up
INORGANIC ION TRANSMEMBRANE TRANSPORT	GO:0098660	320	2.50429	0	4.87958e-05	0.001	up
REGULATION OF EXOCYTOSIS	GO:0017157	124	2.53371	0	0	0	up
REGULATION OF TRANSPORTER ACTIVITY	GO:0032409	127	2.5459	0	0	0	up
POSITIVE REGULATION OF CALCIUM ION-DEPENDENT EXOCYTOSIS	GO:0045956	17	2.5517	0	0	0	up
REGULATION OF SYNAPTIC TRANSMISSION, GLUTAMATERGIC	GO:0051966	39	2.57292	0	0	0	up
SINGLE-ORGANISM BEHAVIOR	GO:0044708	274	2.58701	0	0	0	up
SIGNAL RELEASE	GO:0023061	114	2.59285	0	0	0	up
REGULATION OF SYNAPTIC VESICLE TRANSPORT	GO:1902803	30	2.61139	0	0	0	up
METAL ION TRANSPORT	GO:0030001	324	2.61492	0	0	0	up
REGULATION OF SYNAPTIC PLASTICITY	GO:0048167	108	2.63979	0	0	0	up
CELL-CELL SIGNALING	GO:0007267	412	2.70862	0	0	0	up
POSITIVE REGULATION OF EXOCYTOSIS	GO:0045921	57	2.75378	0	0	0	up
PRESYNAPTIC PROCESS INVOLVED IN CHEMICAL SYNAPTIC TRANSMISSION	GO:0099531	83	2.7812	0	0	0	up
REGULATION OF NEUROTRANSMITTER LEVELS	GO:0001505	135	2.81982	0	0	0	up
NEURON-NEURON SYNAPTIC TRANSMISSION	GO:0007270	37	2.83092	0	0	0	up
NEUROTRANSMITTER TRANSPORT	GO:0006836	106	3.06112	0	0	0	up
MODULATION OF SYNAPTIC TRANSMISSION	GO:0050804	224	3.06451	0	0	0	up
SYNAPTIC SIGNALING	GO:0099536	269	3.28169	0	0	0	up

## Sheet: midbrain young GO age
NOTE: these are different samples than the 5 pcw midbrains for which we present left-right data. See main text.
GO-term (N total = 2984)	GO-number	SIZE	NES	NOM p-val	FDR q-val	FWER p-val	direction with age
DNA RECOMBINATION	GO:0006310	176	-2.68379	0	0	0	down
RRNA METABOLIC PROCESS	GO:0016072	244	-2.62988	0	0	0	down
DNA-DEPENDENT DNA REPLICATION	GO:0006261	89	-2.60645	0	0	0	down
RIBOSOME BIOGENESIS	GO:0042254	294	-2.58819	0	0	0	down
DNA REPLICATION	GO:0006260	189	-2.5622	0	0	0	down
MITOTIC RECOMBINATION	GO:0006312	41	-2.543	0	0	0	down
EXTRACELLULAR STRUCTURE ORGANIZATION	GO:0043062	207	-2.53715	0	0	0	down
TELOMERE MAINTENANCE VIA RECOMBINATION	GO:0000722	32	-2.53414	0	0	0	down
DOUBLE-STRAND BREAK REPAIR	GO:0006302	139	-2.53211	0	0	0	down
CHROMOSOME SEGREGATION	GO:0007059	229	-2.53083	0	0	0	down
MULTI-ORGANISM METABOLIC PROCESS	GO:0044033	136	-2.51429	0	0	0	down
NUCLEAR CHROMOSOME SEGREGATION	GO:0098813	188	-2.50377	0	0	0	down
RECOMBINATIONAL REPAIR	GO:0000725	67	-2.49783	0	0	0	down
G1/S TRANSITION OF MITOTIC CELL CYCLE	GO:0000082	101	-2.49233	0	0	0	down
CELL CYCLE G1/S PHASE TRANSITION	GO:0044843	101	-2.47947	0	0	0	down
DNA CONFORMATION CHANGE	GO:0071103	194	-2.47777	0	0	0	down
SISTER CHROMATID SEGREGATION	GO:0000819	160	-2.47544	0	0	0	down
DNA REPLICATION INITIATION	GO:0006270	27	-2.46857	0	0	0	down
ANIMAL ORGAN REGENERATION	GO:0031100	54	-2.46192	0	0	0	down
NCRNA PROCESSING	GO:0034470	363	-2.45881	0	0	0	down
DNA REPAIR	GO:0006281	422	-2.45157	0	0	0	down
MITOTIC SISTER CHROMATID SEGREGATION	GO:0000070	83	-2.44382	0	0	0	down
DNA REPLICATION-INDEPENDENT NUCLEOSOME ORGANIZATION	GO:0034724	39	-2.43408	0	0	0	down
RIBONUCLEOPROTEIN COMPLEX BIOGENESIS	GO:0022613	416	-2.43158	0	0	0	down
DNA STRAND ELONGATION INVOLVED IN DNA REPLICATION	GO:0006271	25	-2.42149	0	0	0	down
DNA GEOMETRIC CHANGE	GO:0032392	79	-2.41408	0	0	0	down
MULTICELLULAR ORGANISMAL MACROMOLECULE METABOLIC PROCESS	GO:0044259	43	-2.41063	0	0	0	down
DNA REPLICATION-INDEPENDENT NUCLEOSOME ASSEMBLY	GO:0006336	39	-2.41016	0	0	0	down
SISTER CHROMATID COHESION	GO:0007062	102	-2.40591	0	0	0	down
MITOTIC NUCLEAR DIVISION	GO:0140014	332	-2.40219	0	0	0	down
CENTROMERE COMPLEX ASSEMBLY	GO:0034508	34	-2.39771	0	0	0	down
BRANCHING MORPHOGENESIS OF AN EPITHELIAL TUBE	GO:0048754	106	-2.37885	0	0	0	down
MORPHOGENESIS OF A BRANCHING STRUCTURE	GO:0001763	131	-2.37609	0	0	0	down
RIBOSOMAL SMALL SUBUNIT BIOGENESIS	GO:0042274	56	-2.37404	0	0	0	down
DNA STRAND ELONGATION	GO:0022616	29	-2.37267	0	0	0	down
COLLAGEN FIBRIL ORGANIZATION	GO:0030199	32	-2.36832	0	0	0	down
DNA SYNTHESIS INVOLVED IN DNA REPAIR	GO:0000731	66	-2.36022	0	0	0	down
NCRNA METABOLIC PROCESS	GO:0034660	484	-2.35927	0	0	0	down
REGULATION OF DNA-DEPENDENT DNA REPLICATION	GO:0090329	40	-2.3412	0	0	0	down
DNA BIOSYNTHETIC PROCESS	GO:0071897	105	-2.33602	0	0	0	down
MULTICELLULAR ORGANISM METABOLIC PROCESS	GO:0044236	50	-2.32645	0	0	0	down
STRAND DISPLACEMENT	GO:0000732	26	-2.31394	0	0	0	down
ORGANELLE FISSION	GO:0048285	411	-2.31099	0	0	0	down
TELOMERE ORGANIZATION	GO:0032200	79	-2.30782	0	0	0	down
RESPONSE TO IONIZING RADIATION	GO:0010212	123	-2.29281	0	0	0	down
METAPHASE PLATE CONGRESSION	GO:0051310	40	-2.28394	0	0	0	down
REGULATION OF DNA METABOLIC PROCESS	GO:0051052	279	-2.28288	0	0	0	down
SKELETAL SYSTEM MORPHOGENESIS	GO:0048705	136	-2.27045	0	0	0	down
RIBONUCLEOPROTEIN COMPLEX LOCALIZATION	GO:0071166	111	-2.26966	0	0	0	down
TUBE MORPHOGENESIS	GO:0035239	265	-2.26715	0	0	0	down
HISTONE EXCHANGE	GO:0043486	36	-2.2671	0	0	0	down
FORMATION OF PRIMARY GERM LAYER	GO:0001704	80	-2.25663	0	0	0	down
MESENCHYME DEVELOPMENT	GO:0060485	143	-2.25311	0	0	0	down
STEM CELL PROLIFERATION	GO:0072089	52	-2.25056	0	0	0	down
CHROMOSOME LOCALIZATION	GO:0050000	52	-2.24756	0	0	0	down
TISSUE MORPHOGENESIS	GO:0048729	402	-2.24268	0	0	0	down
REGULATION OF KIDNEY DEVELOPMENT	GO:0090183	43	-2.23922	0	0	0	down
EMBRYONIC CRANIAL SKELETON MORPHOGENESIS	GO:0048701	39	-2.23898	0	0	0	down
MORPHOGENESIS OF AN EPITHELIUM	GO:0002009	311	-2.23766	0	0	0	down
ODONTOGENESIS	GO:0042476	72	-2.23126	0	0	0	down
RNA CATABOLIC PROCESS	GO:0006401	208	-2.23113	0	0	0	down
CRANIAL SKELETAL SYSTEM DEVELOPMENT	GO:1904888	47	-2.23041	0	0	0	down
CELLULAR RESPONSE TO IONIZING RADIATION	GO:0071479	46	-2.22619	0	0	0	down
REGULATION OF DNA REPLICATION	GO:0006275	141	-2.22181	0	1.98265e-05	0.001	down
EMBRYONIC MORPHOGENESIS	GO:0048598	406	-2.22162	0	1.95214e-05	0.001	down
CELL DIVISION	GO:0051301	412	-2.22139	0	1.92257e-05	0.001	down
GASTRULATION	GO:0007369	116	-2.21997	0	1.89387e-05	0.001	down
DNA PACKAGING	GO:0006323	117	-2.21652	0	1.86602e-05	0.001	down
MATURATION OF SSU-RRNA	GO:0030490	41	-2.20969	0	3.68011e-05	0.002	down
OSTEOBLAST DIFFERENTIATION	GO:0001649	108	-2.20701	0	3.62753e-05	0.002	down
NUCLEAR-TRANSCRIBED MRNA CATABOLIC PROCESS, NONSENSE-MEDIATED DECAY	GO:0000184	117	-2.20529	0	5.37839e-05	0.003	down
POSITIVE REGULATION OF DNA METABOLIC PROCESS	GO:0051054	155	-2.20451	0	5.30369e-05	0.003	down
EMBRYO DEVELOPMENT ENDING IN BIRTH OR EGG HATCHING	GO:0009792	424	-2.20442	0	5.23104e-05	0.003	down
RIBOSOME ASSEMBLY	GO:0042255	48	-2.20338	0	5.16035e-05	0.003	down
maturation of SSU-rRNA from tricistronic rRNA transcript (SSU-rRNA, 5.8S rRNA, LSU-rRNA)	GO:0000462	33	-2.1958	0	5.09155e-05	0.003	down
GENITALIA DEVELOPMENT	GO:0048806	30	-2.19439	0	5.02455e-05	0.003	down
BASE-EXCISION REPAIR	GO:0006284	38	-2.19398	0	4.9593e-05	0.003	down
SPINDLE ASSEMBLY	GO:0051225	63	-2.19042	0	6.50366e-05	0.004	down
ENDOCARDIAL CUSHION DEVELOPMENT	GO:0003197	26	-2.19029	0	6.42134e-05	0.004	down
MORPHOGENESIS OF EMBRYONIC EPITHELIUM	GO:0016331	114	-2.18561	0	7.86299e-05	0.005	down
NUCLEAR EXPORT	GO:0051168	137	-2.17923	0	9.30098e-05	0.006	down
CELL CYCLE CHECKPOINT	GO:0000075	172	-2.17216	0	0.000122696	0.008	down
HINDLIMB MORPHOGENESIS	GO:0035137	27	-2.16983	0	0.000151154	0.01	down
EMBRYONIC ORGAN DEVELOPMENT	GO:0048568	294	-2.16821	0	0.000149354	0.01	down
REGULATION OF VASCULATURE DEVELOPMENT	GO:1901342	149	-2.16757	0	0.000147597	0.01	down
CELL SURFACE RECEPTOR SIGNALING PATHWAY INVOLVED IN HEART DEVELOPMENT	GO:0061311	15	-2.16419	0	0.000145881	0.01	down
RNA LOCALIZATION	GO:0006403	168	-2.16334	0	0.000144204	0.01	down
ATP-DEPENDENT CHROMATIN REMODELING	GO:0043044	57	-2.16134	0	0.000185243	0.013	down
PROTEIN-DNA COMPLEX SUBUNIT ORGANIZATION	GO:0071824	158	-2.15998	0	0.000183162	0.013	down
SKELETAL SYSTEM DEVELOPMENT	GO:0001501	324	-2.15649	0	0.000195086	0.014	down
TUBE DEVELOPMENT	GO:0035295	430	-2.1557	0	0.000206575	0.015	down
ESTABLISHMENT OF PROTEIN LOCALIZATION TO ENDOPLASMIC RETICULUM	GO:0072599	103	-2.1483	0	0.000245527	0.018	down
NUCLEIC ACID PHOSPHODIESTER BOND HYDROLYSIS	GO:0090305	210	-2.14734	0	0.000282937	0.021	down
REGULATION OF TRANSCRIPTION INVOLVED IN G1/S TRANSITION OF MITOTIC CELL CYCLE	GO:0000083	24	-2.14617	0	0.000279927	0.021	down
EPITHELIAL TO MESENCHYMAL TRANSITION	GO:0001837	48	-2.14436	0	0.00027698	0.021	down
REGULATION OF CARTILAGE DEVELOPMENT	GO:0061035	47	-2.14078	0	0.000287025	0.022	down
REGENERATION	GO:0031099	112	-2.14023	0	0.000284066	0.022	down
DNA-TEMPLATED TRANSCRIPTION, TERMINATION	GO:0006353	98	-2.13666	0	0.000307302	0.024	down
NEURAL TUBE FORMATION	GO:0001841	84	-2.13534	0	0.000316933	0.025	down
TRANSLATIONAL INITIATION	GO:0006413	141	-2.13533	0	0.000313764	0.025	down
MESENCHYMAL CELL DIFFERENTIATION	GO:0048762	112	-2.13412	0	0.000335597	0.027	down
RESPONSE TO X-RAY	GO:0010165	28	-2.13201	0	0.00035686	0.029	down
REGULATION OF ANIMAL ORGAN FORMATION	GO:0003156	20	-2.12953	0	0.000377629	0.031	down
CHROMATIN ASSEMBLY OR DISASSEMBLY	GO:0006333	108	-2.1295	0	0.000373998	0.031	down
EMBRYONIC HINDLIMB MORPHOGENESIS	GO:0035116	23	-2.12881	0	0.000382493	0.032	down
EMBRYONIC SKELETAL SYSTEM MORPHOGENESIS	GO:0048704	60	-2.12877	0	0.000378884	0.032	down
CELL PROLIFERATION	GO:0008283	490	-2.12496	0	0.000375343	0.032	down
NEURAL TUBE DEVELOPMENT	GO:0021915	131	-2.12205	0	0.000395078	0.034	down
MISMATCH REPAIR	GO:0006298	29	-2.12155	0	0.000391453	0.034	down
ORGANIC CYCLIC COMPOUND CATABOLIC PROCESS	GO:1901361	334	-2.11954	0	0.000387895	0.034	down
DNA INTEGRITY CHECKPOINT	GO:0031570	132	-2.11764	0	0.00039568	0.035	down
OSSIFICATION	GO:0001503	192	-2.11183	0	0.000448014	0.04	down
REGULATION OF MORPHOGENESIS OF A BRANCHING STRUCTURE	GO:0060688	39	-2.11142	0	0.000466034	0.042	down
STEM CELL DIFFERENTIATION	GO:0048863	148	-2.10915	0	0.000494561	0.045	down
HEART MORPHOGENESIS	GO:0003007	163	-2.10672	0	0.00049026	0.045	down
CARDIAC CHAMBER DEVELOPMENT	GO:0003205	106	-2.103	0	0.000496465	0.046	down
REGULATION OF STEM CELL DIFFERENTIATION	GO:2000736	93	-2.10059	0	0.000524304	0.049	down
NEUROPEPTIDE SIGNALING PATHWAY	GO:0007218	34	2.13233	0	0.000953689	0.046	up
REGULATION OF TRANSMEMBRANE TRANSPORT	GO:0034762	273	2.13512	0	0.000941807	0.044	up
LEARNING	GO:0007612	105	2.13817	0	0.000930323	0.042	up
NEURON RECOGNITION	GO:0008038	33	2.14501	0	0.000873272	0.039	up
GAMMA-AMINOBUTYRIC ACID SIGNALING PATHWAY	GO:0007214	15	2.15651	0	0.000766834	0.034	up
REGULATION OF POTASSIUM ION TRANSMEMBRANE TRANSPORTER ACTIVITY	GO:1901016	30	2.16194	0	0.000700686	0.03	up
REGULATION OF CLATHRIN-DEPENDENT ENDOCYTOSIS	GO:2000369	16	2.16502	0	0.000677427	0.028	up
REGULATION OF POTASSIUM ION TRANSPORT	GO:0043266	64	2.17046	0	0.000653031	0.026	up
REGULATION OF TRANSPORTER ACTIVITY	GO:0032409	144	2.18581	0	0.00060136	0.023	up
REGULATION OF POTASSIUM ION TRANSMEMBRANE TRANSPORT	GO:1901379	48	2.18885	0	0.000599259	0.022	up
BEHAVIOR	GO:0007610	379	2.191	0	0.000597441	0.021	up
GLUTAMATE SECRETION	GO:0014047	26	2.19522	0	0.000594852	0.02	up
IONOTROPIC GLUTAMATE RECEPTOR SIGNALING PATHWAY	GO:0035235	22	2.20271	0	0.000592627	0.019	up
TRANSMISSION OF NERVE IMPULSE	GO:0019226	35	2.21103	0	0.000551855	0.016	up
SINGLE-ORGANISM BEHAVIOR	GO:0044708	296	2.2103	0	0.000524262	0.016	up
NEGATIVE REGULATION OF SYNAPTIC TRANSMISSION	GO:0050805	48	2.22668	0	0.0005142	0.011	up
REGULATION OF CATION CHANNEL ACTIVITY	GO:2001257	63	2.21573	0	0.000501674	0.013	up
REGULATION OF SYNAPTIC PLASTICITY	GO:0048167	119	2.22601	0	0.00047992	0.011	up
REGULATION OF RELEASE OF SEQUESTERED CALCIUM ION INTO CYTOSOL BY SARCOPLASMIC RETICULUM	GO:0010880	19	2.21544	0	0.000473803	0.013	up
REGULATION OF NEUROTRANSMITTER LEVELS	GO:0001505	151	2.22439	0	0.000449925	0.011	up
SYNAPSE ASSEMBLY	GO:0007416	64	2.25737	0	0.000301138	0.006	up
CALCIUM-DEPENDENT CELL-CELL ADHESION VIA PLASMA MEMBRANE CELL ADHESION MOLECULES	GO:0016339	22	2.39081	0	0.000213784	0.002	up
MODULATION OF SYNAPTIC TRANSMISSION	GO:0050804	245	2.46062	0	0.000209261	0.001	up
PRESYNAPTIC PROCESS INVOLVED IN CHEMICAL SYNAPTIC TRANSMISSION	GO:0099531	94	2.37412	0	0.000183244	0.002	up
SYNAPSE ORGANIZATION	GO:0050808	133	2.29953	0	0.000176339	0.003	up
GLUTAMATE RECEPTOR SIGNALING PATHWAY	GO:0007215	37	2.29105	0	0.000161645	0.003	up
NEURON-NEURON SYNAPTIC TRANSMISSION	GO:0007270	41	2.3681	0	0.000160338	0.002	up
MEMBRANE DEPOLARIZATION DURING ACTION POTENTIAL	GO:0086010	29	2.44564	0	0.000156946	0.001	up
MEMBRANE DEPOLARIZATION	GO:0051899	43	2.3201	0	0.000142523	0.002	up
LONG-TERM SYNAPTIC POTENTIATION	GO:0060291	33	2.31723	0	0.000128271	0.002	up
NEUROTRANSMITTER TRANSPORT	GO:0006836	123	2.43147	0	0.000125556	0.001	up
ACTION POTENTIAL	GO:0001508	67	2.56591	0	0	0	up
SYNAPTIC SIGNALING	GO:0099536	305	2.76151	0	0	0	up

## Sheet: GO-terms
UDP-glucuronate metabolic process	GO:0046398
galacturonate catabolic process	GO:0046397
D-galacturonate metabolic process	GO:0046396
carboxylic acid catabolic process	GO:0046395
carboxylic acid biosynthetic process	GO:0046394
galactarate catabolic process	GO:0046392
5-phosphoribose 1-diphosphate metabolic process	GO:0046391
ribose phosphate biosynthetic process	GO:0046390
deoxyribose 1,5-bisphosphate metabolic process	GO:0046387
deoxyribose phosphate catabolic process	GO:0046386
deoxyribose phosphate biosynthetic process	GO:0046385
2-deoxyribose 1-phosphate metabolic process	GO:0046384
dTDP-rhamnose metabolic process	GO:0046383
GDP-D-rhamnose metabolic process	GO:0046382
CMP-N-acetylneuraminate metabolic process	GO:0046381
N-acetylneuraminate biosynthetic process	GO:0046380
enterobacterial common antigen metabolic process	GO:0046378
colanic acid metabolic process	GO:0046377
GDP-alpha-D-mannosylchitobiosyldiphosphodolichol metabolic process	GO:0046376
K antigen metabolic process	GO:0046375
teichoic acid metabolic process	GO:0046374
L-arabinose metabolic process	GO:0046373
D-arabinose metabolic process	GO:0046372
dTDP-mannose metabolic process	GO:0046371
fructose biosynthetic process	GO:0046370
GDP-L-fucose metabolic process	GO:0046368
allose catabolic process	GO:0046367
allose biosynthetic process	GO:0046366
monosaccharide catabolic process	GO:0046365
monosaccharide biosynthetic process	GO:0046364
ribitol catabolic process	GO:0046363
ribitol biosynthetic process	GO:0046362
2-oxobutyrate metabolic process	GO:0046361
2-oxobutyrate biosynthetic process	GO:0046360
butyrate biosynthetic process	GO:0046358
galactarate biosynthetic process	GO:0046357
acetyl-CoA catabolic process	GO:0046356
mannan catabolic process	GO:0046355
mannan biosynthetic process	GO:0046354
disaccharide catabolic process	GO:0046352
disaccharide biosynthetic process	GO:0046351
galactosaminoglycan metabolic process	GO:0046350
amino sugar catabolic process	GO:0046348
mannosamine biosynthetic process	GO:0046347
mannosamine catabolic process	GO:0046346
abscisic acid catabolic process	GO:0046345
ecdysteroid catabolic process	GO:0046344
streptomycin metabolic process	GO:0046343
CDP-diacylglycerol catabolic process	GO:0046342
CDP-diacylglycerol metabolic process	GO:0046341
diacylglycerol catabolic process	GO:0046340
phosphatidylethanolamine catabolic process	GO:0046338
phosphatidylethanolamine metabolic process	GO:0046337
ethanolamine catabolic process	GO:0046336
ethanolamine biosynthetic process	GO:0046335
octopamine catabolic process	GO:0046334
octopamine metabolic process	GO:0046333
lateral inhibition	GO:0046331
positive regulation of JNK cascade	GO:0046330
negative regulation of JNK cascade	GO:0046329
regulation of JNK cascade	GO:0046328
glycerol biosynthetic process from pyruvate	GO:0046327
positive regulation of glucose import	GO:0046326
negative regulation of glucose import	GO:0046325
regulation of glucose import	GO:0046324
glucose import	GO:0046323
negative regulation of fatty acid oxidation	GO:0046322
positive regulation of fatty acid oxidation	GO:0046321
regulation of fatty acid oxidation	GO:0046320
positive regulation of glucosylceramide biosynthetic process	GO:0046319
negative regulation of glucosylceramide biosynthetic process	GO:0046318
regulation of glucosylceramide biosynthetic process	GO:0046317
phosphocreatine catabolic process	GO:0046315
phosphocreatine biosynthetic process	GO:0046314
phosphoarginine catabolic process	GO:0046313
phosphoarginine biosynthetic process	GO:0046312
prenylcysteine biosynthetic process	GO:0046311
1,3-dichloro-2-propanol catabolic process	GO:0046310
1,3-dichloro-2-propanol biosynthetic process	GO:0046309
Z-phenylacetaldoxime catabolic process	GO:0046308
Z-phenylacetaldoxime biosynthetic process	GO:0046307
alkanesulfonate catabolic process	GO:0046306
alkanesulfonate biosynthetic process	GO:0046305
2-nitropropane catabolic process	GO:0046304
2-chloro-N-isopropylacetanilide catabolic process	GO:0046302
2,4-dichlorophenoxyacetic acid catabolic process	GO:0046300
cellular response to dopamine	GO:1903351
glutathione transmembrane transport	GO:0034775
histone H4-K20 monomethylation	GO:0034771
histone H4-K20 methylation	GO:0034770
negative regulation of ion transmembrane transport	GO:0034766
regulation of ion transmembrane transport	GO:0034765
positive regulation of transmembrane transport	GO:0034764
negative regulation of transmembrane transport	GO:0034763
regulation of transmembrane transport	GO:0034762
positive regulation of iron ion transmembrane transport	GO:0034761
negative regulation of iron ion transmembrane transport	GO:0034760
positive regulation of iron ion transport	GO:0034758
iron ion transmembrane transport	GO:0034755
cellular hormone metabolic process	GO:0034754
negative regulation of endoplasmic reticulum tubular network organization	GO:1903372
histone H3-K79 methylation	GO:0034729
nucleosome organization	GO:0034728
piecemeal microautophagy of nucleus	GO:0034727
DNA replication-independent nucleosome disassembly	GO:0034726
DNA replication-dependent nucleosome disassembly	GO:0034725
DNA replication-independent nucleosome organization	GO:0034724
DNA replication-dependent nucleosome organization	GO:0034723
histone H3-K4 demethylation, trimethyl-H3-K4-specific	GO:0034721
histone H3-K4 demethylation	GO:0034720
regulation of hydrogen peroxide-induced neuron intrinsic apoptotic signaling pathway	GO:1903383
protein insertion into plasma membrane raft	GO:0044859
2,4-dichlorobenzoate catabolic process	GO:0046298
glycolate catabolic process	GO:0046296
glycolate biosynthetic process	GO:0046295
formaldehyde catabolic process	GO:0046294
formaldehyde biosynthetic process	GO:0046293
formaldehyde metabolic process	GO:0046292
isoflavonoid phytoalexin catabolic process	GO:0046290
isoflavonoid catabolic process	GO:0046288
isoflavonoid metabolic process	GO:0046287
flavonoid phytoalexin catabolic process	GO:0046286
flavonoid phytoalexin metabolic process	GO:0046285
anthocyanin-containing compound catabolic process	GO:0046284
anthocyanin-containing compound metabolic process	GO:0046283
cinnamic acid ester catabolic process	GO:0046282
cinnamic acid catabolic process	GO:0046281
chalcone catabolic process	GO:0046280
3,4-dihydroxybenzoate metabolic process	GO:0046278
methylgallate biosynthetic process	GO:0046277
methylgallate catabolic process	GO:0046276
flavonoid catabolic process	GO:0046275
lignin catabolic process	GO:0046274
lignan catabolic process	GO:0046273
stilbene catabolic process	GO:0046272
phenylpropanoid catabolic process	GO:0046271
triethanolamine catabolic process	GO:0046267
thiocyanate catabolic process	GO:0046265
nitrotoluene catabolic process	GO:0046263
trinitrotoluene catabolic process	GO:0046260
anaerobic 2,4,6-trinitrotoluene catabolic process	GO:0046258
anaerobic toluene catabolic process	GO:0046254
anaerobic toluene biosynthetic process	GO:0046253
toluene biosynthetic process	GO:0046252
limonene catabolic process	GO:0046251
limonene biosynthetic process	GO:0046250
alpha-pinene biosynthetic process	GO:0046248
terpene catabolic process	GO:0046247
terpene biosynthetic process	GO:0046246
salicylic acid catabolic process	GO:0046244
mandelate biosynthetic process	GO:0046236
gallate biosynthetic process	GO:0046235
carbazole catabolic process	GO:0046232
2-aminobenzenesulfonate catabolic process	GO:0046230
2,4,5-trichlorophenoxyacetic acid catabolic process	GO:0046228
coumarin catabolic process	GO:0046226
bacteriocin catabolic process	GO:0046225
bacteriocin metabolic process	GO:0046224
aflatoxin catabolic process	GO:0046223
aflatoxin metabolic process	GO:0046222
pyridine catabolic process	GO:0046221
pyridine biosynthetic process	GO:0046220
indolalkylamine biosynthetic process	GO:0046219
indolalkylamine catabolic process	GO:0046218
indole phytoalexin metabolic process	GO:0046217
indole phytoalexin catabolic process	GO:0046216
siderophore catabolic process	GO:0046215
enterobactin catabolic process	GO:0046214
methyl ethyl ketone catabolic process	GO:0046213
(+)-camphor biosynthetic process	GO:0046211
nitric oxide catabolic process	GO:0046210
response to gonadotropin	GO:0034698
response to prostaglandin I	GO:0034697
response to prostaglandin E	GO:0034695
response to prostaglandin	GO:0034694
anterior/posterior pattern specification involved in pronephros development	GO:0034672
retinoic acid receptor signaling pathway involved in pronephros anterior/posterior pattern specification	GO:0034671
chemotaxis to arachidonic acid	GO:0034670
ncRNA catabolic process	GO:0034661
ncRNA metabolic process	GO:0034660
nucleobase-containing small molecule catabolic process	GO:0034656
cortisol metabolic process	GO:0034650
establishment of mitochondrion localization by microtubule attachment	GO:0034640
microtubule anchoring at spindle pole body	GO:0034631
RITS complex localization	GO:0034630
cellular macromolecular complex assembly	GO:0034622
cellular response to unfolded protein	GO:0034620
negative regulation of phosphorus utilization	GO:0045942
positive regulation of circadian sleep/wake cycle, sleep	GO:0045938
positive regulation of phosphate metabolic process	GO:0045937
negative regulation of phosphate metabolic process	GO:0045936
negative regulation of nucleobase-containing compound metabolic process	GO:0045934
positive regulation of muscle contraction	GO:0045933
negative regulation of muscle contraction	GO:0045932
positive regulation of mitotic cell cycle	GO:0045931
negative regulation of mitotic cell cycle	GO:0045930
positive regulation of juvenile hormone metabolic process	GO:0045929
negative regulation of juvenile hormone metabolic process	GO:0045928
positive regulation of growth	GO:0045927
negative regulation of growth	GO:0045926
positive regulation of female receptivity	GO:0045925
regulation of female receptivity	GO:0045924
positive regulation of fatty acid metabolic process	GO:0045923
negative regulation of fatty acid metabolic process	GO:0045922
positive regulation of exocytosis	GO:0045921
negative regulation of exocytosis	GO:0045920
positive regulation of cytolysis	GO:0045919
negative regulation of cytolysis	GO:0045918
positive regulation of complement activation	GO:0045917
negative regulation of complement activation	GO:0045916
positive regulation of catecholamine metabolic process	GO:0045915
negative regulation of catecholamine metabolic process	GO:0045914
positive regulation of carbohydrate metabolic process	GO:0045913
negative regulation of carbohydrate metabolic process	GO:0045912
positive regulation of DNA recombination	GO:0045911
negative regulation of DNA recombination	GO:0045910
positive regulation of vasoconstriction	GO:0045907
negative regulation of vasoconstriction	GO:0045906
positive regulation of translational termination	GO:0045905
negative regulation of translational termination	GO:0045904
positive regulation of translational fidelity	GO:0045903
positive regulation of translational elongation	GO:0045901
negative regulation of translational elongation	GO:0045900
regulation of RNA polymerase II transcriptional preinitiation complex assembly	GO:0045898
positive regulation of transcription during mitotic cell cycle	GO:0045897
positive regulation of mating-type specific transcription, DNA-templated	GO:0045895
negative regulation of mating-type specific transcription, DNA-templated	GO:0045894
positive regulation of transcription, DNA-templated	GO:0045893
negative regulation of transcription, DNA-templated	GO:0045892
positive regulation of synaptic growth at neuromuscular junction	GO:0045887
negative regulation of synaptic growth at neuromuscular junction	GO:0045886
positive regulation of sulfur utilization	GO:0045883
negative regulation of sulfur utilization	GO:0045882
positive regulation of sporulation resulting in formation of a cellular spore	GO:0045881
positive regulation of smoothened signaling pathway	GO:0045880
negative regulation of smoothened signaling pathway	GO:0045879
positive regulation of sister chromatid cohesion	GO:0045876
negative regulation of sister chromatid cohesion	GO:0045875
positive regulation of sevenless signaling pathway	GO:0045874
negative regulation of sevenless signaling pathway	GO:0045873
positive regulation of rhodopsin gene expression	GO:0045872
negative regulation of rhodopsin gene expression	GO:0045871
positive regulation of single stranded viral RNA replication via double stranded DNA intermediate	GO:0045870
positive regulation of pteridine metabolic process	GO:0045864
negative regulation of pteridine metabolic process	GO:0045863
positive regulation of proteolysis	GO:0045862
negative regulation of proteolysis	GO:0045861
positive regulation of protein kinase activity	GO:0045860
positive regulation of molecular function, epigenetic	GO:0045858
negative regulation of molecular function, epigenetic	GO:0045857
positive regulation of pole plasm oskar mRNA localization	GO:0045856
negative regulation of pole plasm oskar mRNA localization	GO:0045855
positive regulation of bicoid mRNA localization	GO:0045854
negative regulation of bicoid mRNA localization	GO:0045853
pH elevation	GO:0045852
pH reduction	GO:0045851
positive regulation of nurse cell apoptotic process	GO:0045850
negative regulation of nitrogen utilization	GO:0045847
positive regulation of striated muscle tissue development	GO:0045844
negative regulation of striated muscle tissue development	GO:0045843
positive regulation of mitotic metaphase/anaphase transition	GO:0045842
negative regulation of mitotic metaphase/anaphase transition	GO:0045841
positive regulation of mitotic nuclear division	GO:0045840
positive regulation of membrane potential	GO:0045838
negative regulation of membrane potential	GO:0045837
positive regulation of meiotic nuclear division	GO:0045836
negative regulation of meiotic nuclear division	GO:0045835
positive regulation of lipid metabolic process	GO:0045834
negative regulation of lipid metabolic process	GO:0045833
positive regulation of light-activated channel activity	GO:0045832
negative regulation of light-activated channel activity	GO:0045831
positive regulation of isotype switching	GO:0045830
negative regulation of isotype switching	GO:0045829
positive regulation of isoprenoid metabolic process	GO:0045828
negative regulation of innate immune response	GO:0045824
positive regulation of heart contraction	GO:0045823
negative regulation of heart contraction	GO:0045822
positive regulation of glycolytic process	GO:0045821
negative regulation of glycolytic process	GO:0045820
positive regulation of glycogen catabolic process	GO:0045819
negative regulation of glycogen catabolic process	GO:0045818
positive regulation of gene expression, epigenetic	GO:0045815
negative regulation of gene expression, epigenetic	GO:0045814
positive regulation of Wnt signaling pathway, calcium modulating pathway	GO:0045813
negative regulation of Wnt signaling pathway, calcium modulating pathway	GO:0045812
positive regulation of establishment of competence for transformation	GO:0045809
negative regulation of establishment of competence for transformation	GO:0045808
positive regulation of endocytosis	GO:0045807
negative regulation of endocytosis	GO:0045806
positive regulation of eclosion	GO:0045805
negative regulation of eclosion	GO:0045804
positive regulation of chitin-based cuticle tanning	GO:0045801
negative regulation of chitin-based cuticle tanning	GO:0045800
protein exit from endoplasmic reticulum	GO:0032527
negative regulation of host-seeking behavior	GO:0032539
rhombomere cell migration	GO:0022035
rhombomere cell proliferation	GO:0022034
telencephalon microglial cell migration	GO:0022033
telencephalon oligodendrocyte cell migration	GO:0022032
telencephalon astrocyte cell migration	GO:0022031
telencephalon glial cell migration	GO:0022030
telencephalon cell migration	GO:0022029
tangential migration from the subventricular zone to the olfactory bulb	GO:0022028
interkinetic nuclear migration	GO:0022027
epidermal growth factor signaling pathway involved in forebrain neuron fate commitment	GO:0022026
leukemia inhibitory factor signaling pathway involved in forebrain neuron fate commitment	GO:0022025
BMP signaling pathway involved in forebrain neuron fate commitment	GO:0022024
radial glial cell fate commitment in forebrain	GO:0022023
septal cell proliferation	GO:0022022
caudal ganglionic eminence cell proliferation	GO:0022021
medial ganglionic eminence cell proliferation	GO:0022020
dorsal lateral ganglionic eminence cell proliferation	GO:0022019
lateral ganglionic eminence cell proliferation	GO:0022018
neuroblast division in pallium	GO:0022017
pallium glioblast division	GO:0022016
radial glial cell division in pallium	GO:0022015
radial glial cell division in subpallium	GO:0022014
pallium cell proliferation in forebrain	GO:0022013
subpallium cell proliferation in forebrain	GO:0022012
myelination in peripheral nervous system	GO:0022011
central nervous system myelination	GO:0022010
central nervous system vasculogenesis	GO:0022009
neurogenesis	GO:0022008
zona limitans intrathalamica formation	GO:0022006
midbrain-hindbrain boundary maturation during neural plate development	GO:0022005
midbrain-hindbrain boundary maturation during brain development	GO:0022004
negative regulation of anterior neural cell fate commitment of the neural plate by fibroblast growth factor receptor signaling pathway	GO:0022003
negative regulation of anterior neural cell fate commitment of the neural plate by Wnt signaling pathway	GO:0022002
negative regulation of anterior neural cell fate commitment of the neural plate	GO:0022001
forebrain induction by the anterior neural ridge	GO:0022000
positive regulation of phosphatidate phosphatase activity	GO:1903740
proteasomal ubiquitin-independent protein catabolic process	GO:0010499
proteasomal protein catabolic process	GO:0010498
plasmodesmata-mediated intercellular transport	GO:0010497
intercellular transport	GO:0010496
long-distance posttranscriptional gene silencing	GO:0010495
Lewis a epitope biosynthetic process	GO:0010493
maintenance of shoot apical meristem identity	GO:0010492
pollen tube reception	GO:0010483
regulation of epidermal cell division	GO:0010482
epidermal cell division	GO:0010481
microsporocyte differentiation	GO:0010480
stele development	GO:0010479
chlororespiration	GO:0010478
response to sulfur dioxide	GO:0010477
gibberellin mediated signaling pathway	GO:0010476
regulation of gastrulation	GO:0010470
regulation of receptor activity	GO:0010469
regulation of gene expression	GO:0010468
gene expression	GO:0010467
negative regulation of peptidase activity	GO:0010466
regulation of mesenchymal cell proliferation	GO:0010464
mesenchymal cell proliferation	GO:0010463
regulation of light-activated voltage-gated calcium channel activity	GO:0010462
positive regulation of heart rate	GO:0010460
negative regulation of heart rate	GO:0010459
exit from mitosis	GO:0010458
centriole-centriole cohesion	GO:0010457
cell proliferation in dorsal spinal cord	GO:0010456
positive regulation of cell fate commitment	GO:0010455
regulation of cell fate commitment	GO:0010453
histone H3-K36 methylation	GO:0010452
floral meristem growth	GO:0010451
inflorescence meristem growth	GO:0010450
vegetative meristem growth	GO:0010448
response to acidic pH	GO:0010447
response to alkaline pH	GO:0010446
guard mother cell differentiation	GO:0010444
meristemoid mother cell division	GO:0010443
guard cell morphogenesis	GO:0010442
guard cell development	GO:0010441
stomatal lineage progression	GO:0010440
regulation of glucosinolate biosynthetic process	GO:0010439
cellular response to sulfur starvation	GO:0010438
bract formation	GO:0010434
bract morphogenesis	GO:0010433
bract development	GO:0010432
seed maturation	GO:0010431
fatty acid omega-oxidation	GO:0010430
DNA methylation on cytosine within a CHH sequence	GO:0010426
DNA methylation on cytosine within a CNG sequence	GO:0010425
DNA methylation on cytosine within a CG sequence	GO:0010424
negative regulation of brassinosteroid biosynthetic process	GO:0010423
regulation of brassinosteroid biosynthetic process	GO:0010422
hydrogen peroxide-mediated programmed cell death	GO:0010421
rhamnogalacturonan II side chain metabolic process	GO:0010419
rhamnogalacturonan II backbone metabolic process	GO:0010418
glucuronoxylan biosynthetic process	GO:0010417
arabinoxylan-containing compound metabolic process	GO:0010416
unsubstituted mannan metabolic process	GO:0010415
glucuronoarabinoxylan metabolic process	GO:0010414
glucuronoxylan metabolic process	GO:0010413
xyloglucan metabolic process	GO:0010411
hemicellulose metabolic process	GO:0010410
extensin metabolic process	GO:0010409
fasciclin-like arabinogalactan protein metabolic process	GO:0010408
non-classical arabinogalactan protein metabolic process	GO:0010407
classical arabinogalactan protein metabolic process	GO:0010406
cell wall hydroxyproline-rich glycoprotein metabolic process	GO:0010404
pectic arabinogalactan I metabolic process	GO:0010403
pectic arabinan metabolic process	GO:0010402
pectic galactan metabolic process	GO:0010401
rhamnogalacturonan I side chain metabolic process	GO:0010400
granulocyte macrophage colony-stimulating factor production	GO:0032604
hepatocyte growth factor production	GO:0032605
type I interferon production	GO:0032606
interferon-alpha production	GO:0032607
interferon-beta production	GO:0032608
interferon-gamma production	GO:0032609
interleukin-11 production	GO:0032614
interleukin-14 production	GO:0032617
interleukin-15 production	GO:0032618
interleukin-16 production	GO:0032619
interleukin-21 production	GO:0032625
interleukin-22 production	GO:0032626
interleukin-23 production	GO:0032627
interleukin-24 production	GO:0032628
interleukin-4 production	GO:0032633
regulation of chemokine production	GO:0032642
regulation of connective tissue growth factor production	GO:0032643
regulation of interferon-gamma production	GO:0032649
regulation of interleukin-10 production	GO:0032653
regulation of interleukin-12 production	GO:0032655
regulation of interleukin-14 production	GO:0032657
regulation of interleukin-15 production	GO:0032658
regulation of interleukin-16 production	GO:0032659
regulation of interleukin-17 production	GO:0032660
regulation of interleukin-18 production	GO:0032661
regulation of interleukin-19 production	GO:0032662
regulation of interleukin-2 production	GO:0032663
regulation of interleukin-20 production	GO:0032664
regulation of interleukin-22 production	GO:0032666
regulation of interleukin-23 production	GO:0032667
regulation of interleukin-24 production	GO:0032668
regulation of interleukin-6 production	GO:0032675
regulation of interleukin-8 production	GO:0032677
regulation of interleukin-9 production	GO:0032678
regulation of TRAIL production	GO:0032679
negative regulation of chemokine production	GO:0032682
negative regulation of connective tissue growth factor production	GO:0032683
negative regulation of fractalkine production	GO:0032684
negative regulation of granulocyte macrophage colony-stimulating factor production	GO:0032685
negative regulation of interferon-beta production	GO:0032688
negative regulation of interferon-gamma production	GO:0032689
negative regulation of interleukin-1 beta production	GO:0032691
negative regulation of interleukin-1 production	GO:0032692
negative regulation of interleukin-11 production	GO:0032694
negative regulation of interleukin-12 production	GO:0032695
negative regulation of interleukin-14 production	GO:0032697
negative regulation of interleukin-15 production	GO:0032698
negative regulation of interleukin-16 production	GO:0032699
rhamnogalacturonan I backbone metabolic process	GO:0010399
xylogalacturonan metabolic process	GO:0010398
apiogalacturonan metabolic process	GO:0010397
rhamnogalacturonan II metabolic process	GO:0010396
rhamnogalacturonan I metabolic process	GO:0010395
homogalacturonan metabolic process	GO:0010394
galacturonan metabolic process	GO:0010393
galactoglucomannan metabolic process	GO:0010392
glucomannan metabolic process	GO:0010391
histone monoubiquitination	GO:0010390
regulation of G2/M transition of mitotic cell cycle	GO:0010389
COP9 signalosome assembly	GO:0010387
cell wall proteoglycan metabolic process	GO:0010384
cell wall polysaccharide metabolic process	GO:0010383
attachment of peroxisome to chloroplast	GO:0010381
regulation of chlorophyll biosynthetic process	GO:0010380
phaseic acid biosynthetic process	GO:0010379
temperature compensation of the circadian clock	GO:0010378
guard cell fate commitment	GO:0010377
stomatal complex formation	GO:0010376
stomatal complex patterning	GO:0010375
stomatal complex development	GO:0010374
negative regulation of gibberellin biosynthetic process	GO:0010373
positive regulation of gibberellin biosynthetic process	GO:0010372
regulation of gibberellin biosynthetic process	GO:0010371
negative regulation of ethylene biosynthetic process	GO:0010366
positive regulation of ethylene biosynthetic process	GO:0010365
regulation of ethylene biosynthetic process	GO:0010364
regulation of plant-type hypersensitive response	GO:0010363
negative regulation of anion channel activity by blue light	GO:0010362
regulation of anion channel activity by blue light	GO:0010361
negative regulation of anion channel activity	GO:0010360
regulation of anion channel activity	GO:0010359
leaf shaping	GO:0010358
response to trehalose	GO:0010353
lithium ion export	GO:0010352
lithium ion transport	GO:0010351
cellular response to magnesium starvation	GO:0010350
shoot axis formation	GO:0010346
suberin biosynthetic process	GO:0010345
seed oilbody biogenesis	GO:0010344
singlet oxygen-mediated programmed cell death	GO:0010343
leaf formation	GO:0010338
regulation of salicylic acid metabolic process	GO:0010337
gibberellic acid homeostasis	GO:0010336
response to non-ionic osmotic stress	GO:0010335
response to gamma radiation	GO:0010332
raffinose family oligosaccharide biosynthetic process	GO:0010325
membrane invagination	GO:0010324
negative regulation of isopentenyl diphosphate biosynthetic process, methylerythritol 4-phosphate pathway	GO:0010323
regulation of isopentenyl diphosphate biosynthetic process, methylerythritol 4-phosphate pathway	GO:0010322
regulation of vegetative phase change	GO:0010321
auxin efflux	GO:0010315
detoxification of zinc ion	GO:0010312
lateral root formation	GO:0010311
regulation of hydrogen peroxide metabolic process	GO:0010310
rhamnogalacturonan II biosynthetic process	GO:0010306
leaf vascular tissue pattern formation	GO:0010305
PSII associated light-harvesting complex II catabolic process	GO:0010304
negative regulation of interleukin-19 production	GO:0032702
negative regulation of interleukin-20 production	GO:0032704
negative regulation of interleukin-21 production	GO:0032705
negative regulation of interleukin-22 production	GO:0032706
negative regulation of interleukin-23 production	GO:0032707
negative regulation of interleukin-25 production	GO:0032709
negative regulation of interleukin-5 production	GO:0032714
negative regulation of interleukin-7 production	GO:0032716
positive regulation of fractalkine production	GO:0032724
positive regulation of granulocyte macrophage colony-stimulating factor production	GO:0032725
positive regulation of hepatocyte growth factor production	GO:0032726
positive regulation of interferon-beta production	GO:0032728
positive regulation of interferon-gamma production	GO:0032729
positive regulation of interleukin-1 production	GO:0032732
positive regulation of interleukin-10 production	GO:0032733
positive regulation of interleukin-19 production	GO:0032742
positive regulation of interleukin-2 production	GO:0032743
positive regulation of interleukin-20 production	GO:0032744
positive regulation of interleukin-22 production	GO:0032746
positive regulation of interleukin-23 production	GO:0032747
positive regulation of interleukin-3 production	GO:0032752
positive regulation of interleukin-4 production	GO:0032753
positive regulation of interleukin-5 production	GO:0032754
positive regulation of interleukin-8 production	GO:0032757
positive regulation of TRAIL production	GO:0032759
mast cell cytokine production	GO:0032762
regulation of mast cell cytokine production	GO:0032763
negative regulation of monophenol monooxygenase activity	GO:0032772
positive regulation of monophenol monooxygenase activity	GO:0032773
RNA biosynthetic process	GO:0032774
DNA methylation on adenine	GO:0032775
DNA methylation on cytosine	GO:0032776
positive regulation of ATPase activity	GO:0032781
bile acid secretion	GO:0032782
regulation of DNA-templated transcription, elongation	GO:0032784
negative regulation of DNA-templated transcription, elongation	GO:0032785
positive regulation of DNA-templated transcription, elongation	GO:0032786
negative regulation of CREB transcription factor activity	GO:0032792
positive regulation of CREB transcription factor activity	GO:0032793
low-density lipoprotein receptor particle metabolic process	GO:0032799
detoxification of cobalt ion	GO:0010299
response to lead ion	GO:0010288
heat acclimation	GO:0010286
NAD(P)H dehydrogenase complex assembly	GO:0010275
hydrotropism	GO:0010274
detoxification of copper ion	GO:0010273
response to silver ion	GO:0010272
regulation of chlorophyll catabolic process	GO:0010271
photosystem II oxygen evolving complex assembly	GO:0010270
response to selenium ion	GO:0010269
brassinosteroid homeostasis	GO:0010268
production of ta-siRNAs involved in RNA interference	GO:0010267
response to vitamin B1	GO:0010266
SCF complex assembly	GO:0010265
myo-inositol hexakisphosphate biosynthetic process	GO:0010264
tricyclic triterpenoid biosynthetic process	GO:0010263
somatic embryogenesis	GO:0010262
animal organ senescence	GO:0010260
multicellular organism aging	GO:0010259
NADH dehydrogenase complex (plastoquinone) assembly	GO:0010258
NADH dehydrogenase complex assembly	GO:0010257
endomembrane system organization	GO:0010256
glucose mediated signaling pathway	GO:0010255
nectary development	GO:0010254
UDP-rhamnose biosynthetic process	GO:0010253
auxin homeostasis	GO:0010252
S-methylmethionine biosynthetic process	GO:0010250
auxin conjugate metabolic process	GO:0010249
establishment or maintenance of transmembrane electrochemical gradient	GO:0010248
detection of phosphate ion	GO:0010247
rhamnogalacturonan I biosynthetic process	GO:0010246
radial microtubular system formation	GO:0010245
response to low fluence blue light stimulus by blue low-fluence system	GO:0010244
response to organonitrogen compound	GO:0010243
ent-kaurene oxidation to kaurenoic acid	GO:0010241
chloroplast mRNA processing	GO:0010239
response to proline	GO:0010238
plastoquinone biosynthetic process	GO:0010236
guard mother cell cytokinesis	GO:0010235
anther wall tapetum cell fate specification	GO:0010234
phloem transport	GO:0010233
vascular transport	GO:0010232
maintenance of seed dormancy	GO:0010231
alternative respiration	GO:0010230
inflorescence development	GO:0010229
vegetative to reproductive phase transition of meristem	GO:0010228
floral organ abscission	GO:0010227
response to lithium ion	GO:0010226
response to UV-C	GO:0010225
response to UV-B	GO:0010224
secondary shoot formation	GO:0010223
stem vascular tissue pattern formation	GO:0010222
negative regulation of vernalization response	GO:0010221
positive regulation of vernalization response	GO:0010220
regulation of vernalization response	GO:0010219
cellular aluminum ion homeostasis	GO:0010217
maintenance of DNA methylation	GO:0010216
cellulose microfibril organization	GO:0010215
seed coat development	GO:0010214
non-photoreactive DNA repair	GO:0010213
response to ionizing radiation	GO:0010212
pollen wall assembly	GO:0010208
photosystem II assembly	GO:0010207
photosystem II repair	GO:0010206
photoinhibition	GO:0010205
response to very low fluence red light stimulus	GO:0010203
response to continuous far red light stimulus by the high-irradiance response system	GO:0010201
protein localization to cytoskeleton	GO:0044380
regulation of low-density lipoprotein particle receptor catabolic process	GO:0032803
positive regulation of low-density lipoprotein particle receptor catabolic process	GO:0032805
glycine import into cell	GO:1903804
negative regulation of natural killer cell activation	GO:0032815
positive regulation of natural killer cell activation	GO:0032816
negative regulation of natural killer cell proliferation	GO:0032818
positive regulation of natural killer cell proliferation	GO:0032819
positive regulation of natural killer cell differentiation	GO:0032825
negative regulation of natural killer cell differentiation involved in immune response	GO:0032827
positive regulation of natural killer cell differentiation involved in immune response	GO:0032828
regulation of CD4-positive, CD25-positive, alpha-beta regulatory T cell differentiation	GO:0032829
negative regulation of CD4-positive, CD25-positive, alpha-beta regulatory T cell differentiation involved in immune response	GO:0032833
glomerulus development	GO:0032835
glomerular basement membrane development	GO:0032836
regulation of homeostatic process	GO:0032844
negative regulation of homeostatic process	GO:0032845
positive regulation of homeostatic process	GO:0032846
regulation of cellular pH reduction	GO:0032847
response to insulin	GO:0032868
regulation of DNA endoreduplication	GO:0032875
regulation of chitin metabolic process	GO:0032882
regulation of cell wall chitin biosynthetic process	GO:0032884
positive regulation of organic acid transport	GO:0032892
regulation of gluconate transport	GO:0032893
negative regulation of gluconate transport	GO:0032894
positive regulation of gluconate transport	GO:0032895
neurotrophin production	GO:0032898
regulation of neurotrophin production	GO:0032899
organ boundary specification between lateral organs and the meristem	GO:0010199
synergid death	GO:0010198
polar nucleus fusion	GO:0010197
nonphotochemical quenching	GO:0010196
response to ozone	GO:0010193
mucilage biosynthetic process	GO:0010192
mucilage metabolic process	GO:0010191
cytochrome b6f complex assembly	GO:0010190
vitamin E biosynthetic process	GO:0010189
response to microbial phytotoxin	GO:0010188
negative regulation of seed germination	GO:0010187
positive regulation of cellular defense response	GO:0010186
regulation of cellular defense response	GO:0010185
cytokinin transport	GO:0010184
pollen tube guidance	GO:0010183
sugar mediated signaling pathway	GO:0010182
embryonic body morphogenesis	GO:0010172
body morphogenesis	GO:0010171
response to nitrate	GO:0010167
wax metabolic process	GO:0010166
response to X-ray	GO:0010165
response to cesium ion	GO:0010164
high-affinity potassium ion import	GO:0010163
seed dormancy process	GO:0010162
red light signaling pathway	GO:0010161
formation of animal organ boundary	GO:0010160
specification of animal organ position	GO:0010159
abaxial cell fate specification	GO:0010158
response to chlorate	GO:0010157
regulation of proton transport	GO:0010155
fruit development	GO:0010154
pollen maturation	GO:0010152
chloroplast elongation	GO:0010151
leaf senescence	GO:0010150
transpiration	GO:0010148
fructan catabolic process	GO:0010147
fructan biosynthetic process	GO:0010146
fructan metabolic process	GO:0010145
pyridoxal phosphate biosynthetic process from pyridoxamine	GO:0010144
cutin biosynthetic process	GO:0010143
farnesyl diphosphate biosynthetic process, mevalonate pathway	GO:0010142
pyrimidine deoxyribonucleotide salvage	GO:0010139
pyrimidine ribonucleotide salvage	GO:0010138
ureide biosynthetic process	GO:0010137
ureide catabolic process	GO:0010136
ureide metabolic process	GO:0010135
sulfate assimilation via adenylyl sulfate reduction	GO:0010134
proline catabolic process to glutamate	GO:0010133
dhurrin biosynthetic process	GO:0010132
anaerobic ethylbenzene catabolic process	GO:0010130
multi-organism transport	GO:0044766
positive regulation of response to macrophage colony-stimulating factor	GO:1903971
regulation of cellular response to macrophage colony-stimulating factor stimulus	GO:1903972
meiotic cell cycle phase transition	GO:0044771
mitotic DNA damage checkpoint	GO:0044773
positive regulation of glial cell migration	GO:1903977
bacterial-type flagellum assembly	GO:0044780
bacterial-type flagellum organization	GO:0044781
cilium organization	GO:0044782
G1 DNA damage checkpoint	GO:0044783
metaphase/anaphase transition of cell cycle	GO:0044784
metaphase/anaphase transition of meiotic cell cycle	GO:0044785
cell cycle DNA replication	GO:0044786
modulation by host of viral release from host cell	GO:0044789
negative regulation by host of viral release from host cell	GO:0044790
positive regulation by host of viral release from host cell	GO:0044791
negative regulation by host of viral process	GO:0044793
trans-Golgi network to recycling endosome transport	GO:0044795
plasma membrane raft distribution	GO:0044855
plasma membrane raft organization	GO:0044857
modulation by host of viral glycoprotein metabolic process	GO:0044870
negative regulation by host of viral glycoprotein metabolic process	GO:0044871
lipoprotein localization	GO:0044872
lipoprotein localization to membrane	GO:0044873
lipoprotein localization to outer membrane	GO:0044874
limb basal epidermal cell fate specification	GO:0060892
negative regulation of ribosomal protein gene transcription from RNA polymerase II promoter in response to chemical stimulus	GO:0010689
negative regulation of ribosomal protein gene transcription from RNA polymerase II promoter	GO:0010688
tetracyclic triterpenoid biosynthetic process	GO:0010686
tetracyclic triterpenoid metabolic process	GO:0010685
tricyclic triterpenoid catabolic process	GO:0010684
tricyclic triterpenoid metabolic process	GO:0010683
cinnamic acid biosynthetic process involved in flavonoid metabolism	GO:0010682
cinnamic acid biosynthetic process involved in stilbene metabolism	GO:0010681
cinnamic acid biosynthetic process involved in coumarin metabolism	GO:0010680
cinnamic acid biosynthetic process involved in salicylic acid metabolism	GO:0010679
negative regulation of cellular carbohydrate metabolic process by negative regulation of transcription, DNA-templated	GO:0010678
negative regulation of cellular carbohydrate metabolic process	GO:0010677
positive regulation of cellular carbohydrate metabolic process	GO:0010676
regulation of cellular carbohydrate metabolic process	GO:0010675
negative regulation of transcription from RNA polymerase II promoter involved in meiotic cell cycle	GO:0010674
positive regulation of transcription from RNA polymerase II promoter involved in meiotic cell cycle	GO:0010673
regulation of transcription from RNA polymerase II promoter involved in meiotic cell cycle	GO:0010672
epithelial structure maintenance	GO:0010669
ectodermal cell differentiation	GO:0010668
negative regulation of cardiac muscle cell apoptotic process	GO:0010667
positive regulation of cardiac muscle cell apoptotic process	GO:0010666
regulation of cardiac muscle cell apoptotic process	GO:0010665
negative regulation of striated muscle cell apoptotic process	GO:0010664
positive regulation of striated muscle cell apoptotic process	GO:0010663
regulation of striated muscle cell apoptotic process	GO:0010662
positive regulation of muscle cell apoptotic process	GO:0010661
regulation of muscle cell apoptotic process	GO:0010660
cardiac muscle cell apoptotic process	GO:0010659
striated muscle cell apoptotic process	GO:0010658
muscle cell apoptotic process	GO:0010657
negative regulation of muscle cell apoptotic process	GO:0010656
apical cell fate commitment	GO:0010654
negative regulation of cell communication by chemical coupling	GO:0010653
positive regulation of cell communication by chemical coupling	GO:0010652
negative regulation of cell communication by electrical coupling	GO:0010651
positive regulation of cell communication by electrical coupling	GO:0010650
negative regulation of cell communication	GO:0010648
positive regulation of cell communication	GO:0010647
regulation of cell communication	GO:0010646
positive regulation of platelet-derived growth factor receptor signaling pathway	GO:0010641
regulation of platelet-derived growth factor receptor signaling pathway	GO:0010640
negative regulation of organelle organization	GO:0010639
positive regulation of organelle organization	GO:0010638
positive regulation of mitochondrial fusion	GO:0010636
regulation of epithelial cell migration	GO:0010632
epithelial cell migration	GO:0010631
regulation of transcription, start site selection	GO:0010630
negative regulation of gene expression	GO:0010629
positive regulation of gene expression	GO:0010628
negative regulation of Schwann cell proliferation	GO:0010626
positive regulation of Schwann cell proliferation	GO:0010625
regulation of Schwann cell proliferation	GO:0010624
programmed cell death involved in cell development	GO:0010623
specification of ovule identity	GO:0010622
negative regulation of transcription by transcription factor localization	GO:0010621
negative regulation of transcription by transcription factor catabolism	GO:0010620
adenylate cyclase-activating glucose-activated G-protein coupled receptor signaling pathway	GO:0010619
aerenchyma formation	GO:0010618
negative regulation of cardiac muscle hypertrophy	GO:0010614
positive regulation of cardiac muscle hypertrophy	GO:0010613
regulation of cardiac muscle adaptation	GO:0010612
regulation of cardiac muscle hypertrophy	GO:0010611
regulation of mRNA stability involved in response to stress	GO:0010610
mRNA localization resulting in posttranscriptional regulation of gene expression	GO:0010609
posttranscriptional regulation of gene expression	GO:0010608
negative regulation of cytoplasmic mRNA processing body assembly	GO:0010607
regulation of cytoplasmic mRNA processing body assembly	GO:0010603
regulation of 1-aminocyclopropane-1-carboxylate metabolic process	GO:0010602
positive regulation of auxin biosynthetic process	GO:0010601
regulation of auxin biosynthetic process	GO:0010600
positive regulation of lyase activity	GO:0051349
production of lsiRNA involved in RNA interference	GO:0010599
green leaf volatile biosynthetic process	GO:0010597
negative regulation of endothelial cell migration	GO:0010596
positive regulation of endothelial cell migration	GO:0010595
regulation of endothelial cell migration	GO:0010594
negative regulation of lamellipodium assembly	GO:0010593
positive regulation of lamellipodium assembly	GO:0010592
regulation of lamellipodium assembly	GO:0010591
regulation of cell separation after cytokinesis	GO:0010590
leaf proximal/distal pattern formation	GO:0010589
cotyledon vascular tissue pattern formation	GO:0010588
miRNA catabolic process	GO:0010587
miRNA metabolic process	GO:0010586
glutamine secretion	GO:0010585
pollen exine formation	GO:0010584
response to cyclopentenone	GO:0010583
floral meristem determinacy	GO:0010582
regulation of starch biosynthetic process	GO:0010581
positive regulation of adenylate cyclase activity involved in G-protein coupled receptor signaling pathway	GO:0010579
regulation of adenylate cyclase activity involved in G-protein coupled receptor signaling pathway	GO:0010578
positive regulation of vascular endothelial growth factor production	GO:0010575
regulation of vascular endothelial growth factor production	GO:0010574
vascular endothelial growth factor production	GO:0010573
positive regulation of platelet activation	GO:0010572
positive regulation of nuclear cell cycle DNA replication	GO:0010571
regulation of filamentous growth	GO:0010570
regulation of double-strand break repair via homologous recombination	GO:0010569
regulation of budding cell apical bud growth	GO:0010568
regulation of ketone catabolic process	GO:0010567
regulation of ketone biosynthetic process	GO:0010566
regulation of cellular ketone metabolic process	GO:0010565
regulation of cell cycle process	GO:0010564
negative regulation of phosphorus metabolic process	GO:0010563
positive regulation of phosphorus metabolic process	GO:0010562
negative regulation of glycoprotein biosynthetic process	GO:0010561
positive regulation of glycoprotein biosynthetic process	GO:0010560
regulation of glycoprotein biosynthetic process	GO:0010559
negative regulation of macromolecule biosynthetic process	GO:0010558
positive regulation of macromolecule biosynthetic process	GO:0010557
regulation of macromolecule biosynthetic process	GO:0010556
response to mannitol	GO:0010555
regulation of PSII associated light-harvesting complex II catabolic process	GO:0010550
regulation of thylakoid membrane disassembly	GO:0010548
thylakoid membrane disassembly	GO:0010547
negative regulation of platelet activation	GO:0010544
regulation of platelet activation	GO:0010543
acropetal auxin transport	GO:0010541
basipetal auxin transport	GO:0010540
positive regulation of activation of JAK1 kinase activity	GO:0010537
positive regulation of activation of Janus kinase activity	GO:0010536
positive regulation of activation of JAK2 kinase activity	GO:0010535
regulation of activation of JAK2 kinase activity	GO:0010534
regulation of activation of Janus kinase activity	GO:0010533
regulation of activation of JAK1 kinase activity	GO:0010532
activation of JAK1 kinase activity	GO:0010531
positive regulation of transposition	GO:0010530
negative regulation of transposition	GO:0010529
regulation of transposition	GO:0010528
positive regulation of transposition, RNA-mediated	GO:0010527
negative regulation of transposition, RNA-mediated	GO:0010526
regulation of transposition, RNA-mediated	GO:0010525
positive regulation of calcium ion transport into cytosol	GO:0010524
negative regulation of calcium ion transport into cytosol	GO:0010523
regulation of calcium ion transport into cytosol	GO:0010522
regulation of reciprocal meiotic recombination	GO:0010520
regulation of endocrine process	GO:0044060
negative regulation of phospholipase activity	GO:0010519
positive regulation of phospholipase activity	GO:0010518
regulation of phospholipase activity	GO:0010517
negative regulation of cellular response to nitrogen starvation	GO:0010516
negative regulation of induction of conjugation with cellular fusion	GO:0010515
positive regulation of phosphatidylinositol biosynthetic process	GO:0010513
negative regulation of phosphatidylinositol biosynthetic process	GO:0010512
regulation of phosphatidylinositol biosynthetic process	GO:0010511
regulation of acetyl-CoA biosynthetic process from pyruvate	GO:0010510
polyamine homeostasis	GO:0010509
positive regulation of autophagy	GO:0010508
negative regulation of autophagy	GO:0010507
regulation of autophagy	GO:0010506
RNA secondary structure unwinding	GO:0010501
transmitting tissue development	GO:0010500
modulation by symbiont of host cGMP-mediated signal transduction	GO:0044080
positive regulation of vacuole organization	GO:0044090
negative regulation of chromatin assembly or disassembly	GO:0045798
negative regulation of cell volume	GO:0045794
positive regulation of cell size	GO:0045793
negative regulation of cell size	GO:0045792
positive regulation of cell cycle	GO:0045787
positive regulation of cell adhesion	GO:0045785
positive regulation of cell budding	GO:0045782
negative regulation of cell budding	GO:0045781
positive regulation of bone resorption	GO:0045780
positive regulation of ossification	GO:0045778
negative regulation of blood pressure	GO:0045776
negative regulation of beta 2 integrin biosynthetic process	GO:0045774
positive regulation of axon extension	GO:0045773
positive regulation of autophagosome size	GO:0045772
negative regulation of autophagosome size	GO:0045771
positive regulation of asymmetric cell division	GO:0045770
regulation of angiogenesis	GO:0045765
positive regulation of cellular amino acid metabolic process	GO:0045764
negative regulation of cellular amino acid metabolic process	GO:0045763
positive regulation of adenylate cyclase activity	GO:0045762
regulation of adenylate cyclase activity	GO:0045761
positive regulation of action potential	GO:0045760
positive regulation of initiation of acetate catabolic process by acetate	GO:0045756
positive regulation of acetate catabolic process	GO:0045754
negative regulation of acetate catabolic process	GO:0045753
metanephric cap specification	GO:0072188
positive regulation of R8 cell spacing in compound eye	GO:0045748
positive regulation of Notch signaling pathway	GO:0045747
negative regulation of Notch signaling pathway	GO:0045746
positive regulation of G-protein coupled receptor protein signaling pathway	GO:0045745
negative regulation of G-protein coupled receptor protein signaling pathway	GO:0045744
positive regulation of fibroblast growth factor receptor signaling pathway	GO:0045743
positive regulation of epidermal growth factor-activated receptor activity	GO:0045741
positive regulation of DNA replication	GO:0045740
negative regulation of DNA repair	GO:0045738
positive regulation of cyclin-dependent protein serine/threonine kinase activity	GO:0045737
regulation of acetate catabolic process	GO:0045734
positive regulation of protein catabolic process	GO:0045732
respiratory burst	GO:0045730
respiratory burst at fertilization	GO:0045729
respiratory burst after phagocytosis	GO:0045728
positive regulation of translation	GO:0045727
positive regulation of integrin biosynthetic process	GO:0045726
positive regulation of glycogen biosynthetic process	GO:0045725
positive regulation of cilium assembly	GO:0045724
positive regulation of fatty acid biosynthetic process	GO:0045723
positive regulation of gluconeogenesis	GO:0045722
negative regulation of gluconeogenesis	GO:0045721
negative regulation of integrin biosynthetic process	GO:0045720
negative regulation of glycogen biosynthetic process	GO:0045719
negative regulation of fatty acid biosynthetic process	GO:0045717
positive regulation of low-density lipoprotein particle receptor biosynthetic process	GO:0045716
negative regulation of low-density lipoprotein particle receptor biosynthetic process	GO:0045715
regulation of low-density lipoprotein particle receptor biosynthetic process	GO:0045714
low-density lipoprotein particle receptor biosynthetic process	GO:0045713
positive regulation of larval salivary gland boundary specification	GO:0045712
positive regulation of adult salivary gland boundary specification	GO:0045711
negative regulation of larval salivary gland boundary specification	GO:0045710
negative regulation of adult salivary gland boundary specification	GO:0045709
regulation of larval salivary gland boundary specification	GO:0045708
regulation of adult salivary gland boundary specification	GO:0045707
negative regulation of salivary gland boundary specification	GO:0045705
regulation of salivary gland boundary specification	GO:0045704
positive regulation of spermatid nuclear differentiation	GO:0045702
negative regulation of spermatid nuclear differentiation	GO:0045701
regulation of spermatid nuclear differentiation	GO:0045700
intracellular pH reduction	GO:0051452
regulation of corticotropin secretion	GO:0051459
negative regulation of corticotropin secretion	GO:0051460
detection of glucocorticoid hormone stimulus	GO:0051468
vesicle fusion with vacuole	GO:0051469
positive regulation of embryo sac central cell differentiation	GO:0045693
negative regulation of embryo sac central cell differentiation	GO:0045692
regulation of embryo sac central cell differentiation	GO:0045691
positive regulation of antipodal cell differentiation	GO:0045690
regulation of antipodal cell differentiation	GO:0045688
positive regulation of glial cell differentiation	GO:0045687
negative regulation of glial cell differentiation	GO:0045686
regulation of glial cell differentiation	GO:0045685
positive regulation of epidermis development	GO:0045684
negative regulation of epidermis development	GO:0045683
regulation of epidermis development	GO:0045682
positive regulation of R8 cell differentiation	GO:0045681
negative regulation of R8 cell differentiation	GO:0045680
positive regulation of R7 cell differentiation	GO:0045678
negative regulation of R7 cell differentiation	GO:0045677
negative regulation of osteoclast differentiation	GO:0045671
regulation of osteoclast differentiation	GO:0045670
positive regulation of osteoblast differentiation	GO:0045669
regulation of osteoblast differentiation	GO:0045667
positive regulation of neuron differentiation	GO:0045666
negative regulation of neuron differentiation	GO:0045665
regulation of neuron differentiation	GO:0045664
positive regulation of myoblast differentiation	GO:0045663
negative regulation of myoblast differentiation	GO:0045662
regulation of myoblast differentiation	GO:0045661
positive regulation of neutrophil differentiation	GO:0045660
regulation of neutrophil differentiation	GO:0045658
positive regulation of monocyte differentiation	GO:0045657
negative regulation of monocyte differentiation	GO:0045656
regulation of monocyte differentiation	GO:0045655
positive regulation of megakaryocyte differentiation	GO:0045654
negative regulation of megakaryocyte differentiation	GO:0045653
regulation of megakaryocyte differentiation	GO:0045652
positive regulation of macrophage differentiation	GO:0045651
negative regulation of macrophage differentiation	GO:0045650
positive regulation of erythrocyte differentiation	GO:0045648
negative regulation of erythrocyte differentiation	GO:0045647
regulation of erythrocyte differentiation	GO:0045646
positive regulation of eosinophil differentiation	GO:0045645
negative regulation of eosinophil differentiation	GO:0045644
regulation of eosinophil differentiation	GO:0045643
positive regulation of basophil differentiation	GO:0045642
negative regulation of basophil differentiation	GO:0045641
regulation of basophil differentiation	GO:0045640
negative regulation of myeloid cell differentiation	GO:0045638
regulation of myeloid cell differentiation	GO:0045637
positive regulation of melanocyte differentiation	GO:0045636
negative regulation of melanocyte differentiation	GO:0045635
regulation of melanocyte differentiation	GO:0045634
positive regulation of mechanoreceptor differentiation	GO:0045633
negative regulation of mechanoreceptor differentiation	GO:0045632
regulation of mechanoreceptor differentiation	GO:0045631
positive regulation of T-helper 2 cell differentiation	GO:0045630
negative regulation of T-helper 2 cell differentiation	GO:0045629
regulation of T-helper 2 cell differentiation	GO:0045628
positive regulation of T-helper 1 cell differentiation	GO:0045627
negative regulation of T-helper 1 cell differentiation	GO:0045626
regulation of T-helper 1 cell differentiation	GO:0045625
positive regulation of T-helper cell differentiation	GO:0045624
negative regulation of T-helper cell differentiation	GO:0045623
regulation of T-helper cell differentiation	GO:0045622
positive regulation of lymphocyte differentiation	GO:0045621
regulation of lymphocyte differentiation	GO:0045619
positive regulation of keratinocyte differentiation	GO:0045618
negative regulation of keratinocyte differentiation	GO:0045617
regulation of keratinocyte differentiation	GO:0045616
positive regulation of plasmatocyte differentiation	GO:0045615
negative regulation of plasmatocyte differentiation	GO:0045614
regulation of plasmatocyte differentiation	GO:0045613
positive regulation of hemocyte differentiation	GO:0045612
negative regulation of hemocyte differentiation	GO:0045611
regulation of hemocyte differentiation	GO:0045610
positive regulation of auditory receptor cell differentiation	GO:0045609
negative regulation of auditory receptor cell differentiation	GO:0045608
regulation of auditory receptor cell differentiation	GO:0045607
positive regulation of epidermal cell differentiation	GO:0045606
negative regulation of epidermal cell differentiation	GO:0045605
regulation of epidermal cell differentiation	GO:0045604
positive regulation of endothelial cell differentiation	GO:0045603
negative regulation of endothelial cell differentiation	GO:0045602
regulation of endothelial cell differentiation	GO:0045601
induction by virus of host catalytic activity	GO:0039712
cytoplasmic helical capsid assembly	GO:0039711
cytoplasmic icosahedral capsid assembly	GO:0039710
cytoplasmic capsid assembly	GO:0039709
nuclear capsid assembly	GO:0039708
pore formation by virus in membrane of host cell	GO:0039707
viral translational readthrough	GO:0039705
viral translational shunt	GO:0039704
RNA replication	GO:0039703
viral budding via host ESCRT complex	GO:0039702
microtubule-dependent intracellular transport of viral material towards cell periphery	GO:0039701
fusion of viral membrane with host outer nuclear membrane	GO:0039700
L-threonine catabolic process to acetyl-CoA	GO:0070690
L-threonine catabolic process to propionate	GO:0070689
negative regulation of cholangiocyte apoptotic process	GO:1904193
regulation of cholangiocyte apoptotic process	GO:1904192
response to interleukin-2	GO:0070669
positive regulation of mast cell proliferation	GO:0070668
negative regulation of mast cell proliferation	GO:0070667
positive regulation of leukocyte proliferation	GO:0070665
negative regulation of leukocyte proliferation	GO:0070664
regulation of leukocyte proliferation	GO:0070663
mast cell proliferation	GO:0070662
leukocyte proliferation	GO:0070661
regulation of transformation of host cell by virus	GO:1904187
post-anaphase microtubule array organization	GO:1904186
equatorial microtubule organizing center assembly	GO:1904185
negative regulation of pyruvate dehydrogenase activity	GO:1904183
regulation of pyruvate dehydrogenase activity	GO:1904182
viral mRNA cap methylation	GO:0039699
polyadenylation of viral mRNA by polymerase stuttering	GO:0039698
negative stranded viral RNA transcription	GO:0039697
RNA-templated viral transcription	GO:0039696
DNA-templated viral transcription	GO:0039695
viral RNA genome replication	GO:0039694
viral DNA genome replication	GO:0039693
single stranded viral RNA replication via double stranded DNA intermediate	GO:0039692
double stranded viral RNA replication	GO:0039691
positive stranded viral RNA replication	GO:0039690
neuromast regeneration	GO:0070657
mechanoreceptor differentiation involved in mechanosensory epithelium regeneration	GO:0070656
mechanosensory epithelium regeneration	GO:0070655
sensory epithelium regeneration	GO:0070654
nonfunctional rRNA decay	GO:0070651
regulation of adipose tissue development	GO:1904177
positive regulation of histone demethylase activity (H3-K4 specific)	GO:1904175
negative regulation of histone demethylase activity (H3-K4 specific)	GO:1904174
regulation of histone demethylase activity (H3-K4 specific)	GO:1904173
positive regulation of bleb assembly	GO:1904172
regulation of bleb assembly	GO:1904170
negative stranded viral RNA replication	GO:0039689
viral double stranded DNA replication via reverse transcription	GO:0039688
viral DNA strand displacement replication	GO:0039687
bidirectional double-stranded viral DNA replication	GO:0039686
rolling hairpin viral DNA replication	GO:0039685
rolling circle single-stranded viral DNA replication	GO:0039684
rolling circle double-stranded viral DNA replication	GO:0039683
rolling circle viral DNA replication	GO:0039682
actin-dependent intracellular transport of virus towards nucleus	GO:0039680
protein modification by small protein conjugation or removal	GO:0070647
positive regulation of thyroid hormone receptor activity	GO:1904169
negative regulation of thyroid hormone receptor activity	GO:1904168
regulation of thyroid hormone receptor activity	GO:1904167
viral genome ejection through host cell envelope	GO:0039678
exit of virus from host cell nucleus via nuclear envelope disassembly	GO:0039677
exit of virus from host cell nucleus through nuclear pore	GO:0039675
exit of virus from host cell nucleus	GO:0039674
evasion by virus of host dendritic cell activity	GO:0039673
suppression by virus of host natural killer cell activation	GO:0039672
evasion by virus of host natural killer cell activity	GO:0039671
pyridine nucleoside metabolic process	GO:0070637
transepithelial ammonium transport	GO:0070634
transepithelial transport	GO:0070633
establishment of spindle pole body localization	GO:0070632
spindle pole body localization	GO:0070631
(1->4)-alpha-glucan biosynthetic process	GO:0070630
DN2 thymocyte differentiation	GO:1904155
positive regulation of retrograde protein transport, ER to cytosol	GO:1904154
negative regulation of retrograde protein transport, ER to cytosol	GO:1904153
regulation of retrograde protein transport, ER to cytosol	GO:1904152
viral entry into host cell via pilus basal pore	GO:0039668
viral entry into host cell via pilus retraction	GO:0039667
permeabilization of host organelle membrane involved in viral entry into host cell	GO:0039665
lysis of host organelle involved in viral entry into host cell	GO:0039664
membrane fusion involved in viral entry into host cell	GO:0039663
ferrous iron import	GO:0070627
zymogen granule exocytosis	GO:0070625
negative regulation of thiamine biosynthetic process	GO:0070624
regulation of thiamine biosynthetic process	GO:0070623
cellular response to nonylphenol	GO:1904148
positive regulation of meiotic cell cycle process involved in oocyte maturation	GO:1904146
negative regulation of meiotic cell cycle process involved in oocyte maturation	GO:1904145
positive regulation of microglial cell migration	GO:1904141
negative regulation of microglial cell migration	GO:1904140
suppression by virus of host gene expression	GO:0039657
modulation by virus of host gene expression	GO:0039656
transport of virus in host, cell to cell via plasmodesmata	GO:0039655
fusion of virus membrane with host endosome membrane	GO:0039654
suppression by virus of host transcription	GO:0039653
activation by virus of host NF-kappaB transcription factor activity	GO:0039652
induction by virus of host cysteine-type endopeptidase activity involved in apoptotic process	GO:0039651
suppression by virus of host cysteine-type endopeptidase activity involved in apoptotic process	GO:0039650
negative regulation of thiamine diphosphate biosynthetic process	GO:0070617
regulation of thiamine diphosphate biosynthetic process	GO:0070616
tungstate ion transport	GO:0070614
regulation of protein processing	GO:0070613
regulation of fungal-type cell wall (1->3)-alpha-glucan biosynthetic process	GO:0070610
negative regulation of convergent extension involved in rhombomere morphogenesis	GO:1904134
regulation of convergent extension involved in rhombomere morphogenesis	GO:1904133
negative regulation of convergent extension involved in neural plate elongation	GO:1904131
modulation by virus of host protein ubiquitination	GO:0039648
suppression by virus of host poly(A)-binding protein activity	GO:0039647
modulation by virus of host G0/G1 transition checkpoint	GO:0039646
modulation by virus of host G1/S transition checkpoint	GO:0039645
suppression by virus of host NF-kappaB transcription factor activity	GO:0039644
cytolysis by virus via suppression of host peptidoglycan biosynthetic process	GO:0039640
regulation of cell wall (1->3)-alpha-glucan metabolic process	GO:0070607
regulation of (1->3)-alpha-glucan biosynthetic process	GO:0070606
regulation of (1->3)-alpha-glucan metabolic process	GO:0070605
regulation of centromeric sister chromatid cohesion	GO:0070602
centromeric sister chromatid cohesion	GO:0070601
fungal-type cell wall (1->3)-alpha-glucan biosynthetic process	GO:0070600
convergent extension involved in notochord morphogenesis	GO:1904126
convergent extension involved in rhombomere morphogenesis	GO:1904125
microglial cell migration	GO:1904124
suppression by virus of host cell lysis in response to superinfection	GO:0039639
lipopolysaccharide-mediated virion attachment to host cell	GO:0039638
catabolism by virus of host DNA	GO:0039637
suppression by virus of host cell wall biogenesis	GO:0039636
suppression by virus of host peptidoglycan biosynthetic process	GO:0039635
killing by virus of host cell during superinfection exclusion	GO:0039634
killing by virus of host cell	GO:0039633
negative regulation of otic vesicle morphogenesis	GO:1904119
positive regulation of cholesterol import	GO:1904109
protein localization to ciliary inversin compartment	GO:1904108
protein localization to microvillus membrane	GO:1904107
protein localization to microvillus	GO:1904106
positive regulation of convergent extension involved in gastrulation	GO:1904105
induction by virus of host protein phosphorylation	GO:0039614
suppression by virus of host protein phosphorylation	GO:0039613
modulation by virus of host protein phosphorylation	GO:0039612
suppression by virus of host translation initiation factor activity	GO:0039611
suppression by virus of host translation initiation factor activity by induction of host protein dephosphorylation	GO:0039608
proteolysis by virus of host translation initiation factor	GO:0039607
suppression by virus of host translation initiation	GO:0039606
suppression by virus of host translation	GO:0039604
suppression by virus of host transcription initiation from RNA polymerase II promoter	GO:0039602
induction by virus of host endonucleolytic cleavage-dependent mRNA catabolic process	GO:0039600
fungal-type cell wall (1->3)-alpha-glucan metabolic process	GO:0070599
cell wall (1->3)-alpha-glucan biosynthetic process	GO:0070598
cell wall (1->3)-alpha-glucan metabolic process	GO:0070597
(1->3)-alpha-glucan biosynthetic process	GO:0070596
(1->3)-alpha-glucan metabolic process	GO:0070595
dendrite self-avoidance	GO:0070593
cell wall polysaccharide biosynthetic process	GO:0070592
ascospore wall biogenesis	GO:0070591
spore wall biogenesis	GO:0070590
cellular component macromolecule biosynthetic process	GO:0070589
calcium ion transmembrane transport	GO:0070588
regulation of cell-cell adhesion involved in gastrulation	GO:0070587
spore membrane bending pathway	GO:0070583
theta DNA replication	GO:0070582
rolling circle DNA replication	GO:0070581
negative regulation of endosperm development	GO:1904095
negative regulation of autophagic cell death	GO:1904093
regulation of autophagic cell death	GO:1904092
positive regulation of vitamin D receptor signaling pathway	GO:0070564
pyrimidine nucleobase transmembrane transport	GO:1904082
cleavage by virus of host mRNA	GO:0039599
induction by virus of host endoribonuclease activity	GO:0039597
modulation by virus of host protein dephosphorylation	GO:0039596
induction by virus of catabolism of host mRNA	GO:0039595
suppression by virus of host exit from mitosis	GO:0039593
suppression by virus of G2/M transition of host mitotic cell cycle	GO:0039592
suppression by virus of host tapasin activity	GO:0039591
positive regulation of estrogen biosynthetic process	GO:1904078
negative regulation of estrogen biosynthetic process	GO:1904077
regulation of estrogen biosynthetic process	GO:1904076
suppression by virus of host TAP complex	GO:0039589
suppression by virus of host antigen processing and presentation	GO:0039588
suppression by virus of host tetherin activity	GO:0039587
modulation by virus of host PP1 activity	GO:0039586
PKR signal transduction	GO:0039585
suppression by virus of host protein kinase activity	GO:0039584
suppression by virus of host PKR activity by positive regulation of PKR catabolic process	GO:0039583
suppression by virus of host PKR activity by positive regulation of PKR nuclear localization	GO:0039582
suppression by virus of host PKR activity via double-stranded RNA binding	GO:0039581
suppression by virus of host PKR activity	GO:0039580
histone H3-K36 demethylation	GO:0070544
G-protein coupled receptor signaling pathway involved in social behavior	GO:1904068
positive regulation of cation transmembrane transport	GO:1904064
regulation of cation transmembrane transport	GO:1904062
suppression by virus of host ISG15 activity	GO:0039579
suppression by virus of host JAK1 activity via JAK1 binding	GO:0039578
suppression by virus of host JAK1 activity by negative regulation of JAK1 phosphorylation	GO:0039577
suppression by virus of host JAK1 activity	GO:0039576
suppression by virus of host TYK2 activity by negative regulation of TYK2 tyrosine phosphorylation	GO:0039575
suppression by virus of host TYK2 activity	GO:0039574
suppression by virus of host complement activation	GO:0039573
suppression by virus of host STAT2 activity by negative regulation of STAT2 tyrosine phosphorylation	GO:0039572
suppression by virus of host STAT1 activity by negative regulation of STAT1 tyrosine phosphorylation	GO:0039571
histone H2A K63-linked deubiquitination	GO:0070537
regulation of locomotor rhythm	GO:1904059
negative regulation of sensory perception of pain	GO:1904057
positive regulation of cholangiocyte proliferation	GO:1904056
negative regulation of cholangiocyte proliferation	GO:1904055
negative regulation of protein targeting to vacuole involved in autophagy	GO:1904052
suppression by virus of host STAT2 activity by positive regulation of STAT2 catabolic process	GO:0039569
suppression by virus of host STAT1 activity by inhibition of DNA binding	GO:0039568
suppression by virus of host STAT1 activity by negative regulation of STAT protein import into nucleus	GO:0039567
suppression by virus of host STAT1 activity by tyrosine dephosphorylation of STAT1	GO:0039566
suppression by virus of host STAT1 activity by positive regulation of STAT1 catabolic process	GO:0039565
suppression by virus of host STAT2 activity	GO:0039564
suppression by virus of host STAT1 activity	GO:0039563
suppression by virus of host STAT activity	GO:0039562
suppression by virus of host IRF9 activity by positive regulation of IRF9 localization to nucleus	GO:0039561
suppression by virus of host IRF9 activity	GO:0039560
platelet aggregation	GO:0070527
negative regulation of spontaneous neurotransmitter secretion	GO:1904049
positive regulation of cystathionine beta-synthase activity	GO:1904043
negative regulation of cystathionine beta-synthase activity	GO:1904042
suppression by virus of host IRF7 activity by positive regulation of IRF7 catabolic process	GO:0039559
suppression by virus of host IRF7 activity by positive regulation of IRF7 sumoylation	GO:0039558
suppression by virus of host IRF7 activity	GO:0039557
suppression by virus of host MDA-5 activity via MDA-5 binding	GO:0039555
suppression by virus of host MDA-5 activity	GO:0039554
suppression by virus of host chemokine activity	GO:0039553
suppression by virus of host IRF3 activity by positive regulation of IRF3 catabolic process	GO:0039551
suppression by virus of host IRF3 activity by inhibition of DNA binding	GO:0039550
positive regulation of histone H4-K20 methylation	GO:0070512
negative regulation of histone H4-K20 methylation	GO:0070511
regulation of histone H4-K20 methylation	GO:0070510
negative regulation of t-SNARE clustering	GO:1904033
regulation of t-SNARE clustering	GO:1904032
suppression by virus of host IRF3 activity by inhibition of IRF3 phosphorylation	GO:0039549
suppression by virus of host IRF3 activity	GO:0039548
suppression by virus of host TRAF activity	GO:0039547
suppression by virus of host MAVS activity by MAVS proteolysis	GO:0039546
suppression by virus of host MAVS activity	GO:0039545
suppression by virus of host RIG-I activity by RIG-I proteolysis	GO:0039544
suppression by virus of host RIG-I activity by viral RNA 5' processing	GO:0039543
suppression by virus of host RIG-I K63-linked ubiquitination	GO:0039542
suppression by virus of host RIG-I via RIG-I binding	GO:0039541
suppression by virus of host RIG-I activity	GO:0039540
regulation of microtubule cytoskeleton organization	GO:0070507
selenium-containing prosthetic group biosynthetic process	GO:0070504
selenium-containing prosthetic group metabolic process	GO:0070503
capsule poly-gamma-glutamate biosynthetic process	GO:0070502
poly-gamma-glutamate biosynthetic process	GO:0070501
positive regulation of G-protein coupled receptor internalization	GO:1904022
suppression by virus of host MDA-5 signaling pathway	GO:0039539
suppression by virus of host RIG-I signaling pathway	GO:0039538
suppression by virus of host viral-induced cytoplasmic pattern recognition receptor signaling pathway	GO:0039537
negative regulation of RIG-I signaling pathway	GO:0039536
regulation of RIG-I signaling pathway	GO:0039535
negative regulation of MDA-5 signaling pathway	GO:0039534
regulation of MDA-5 signaling pathway	GO:0039533
negative regulation of viral-induced cytoplasmic pattern recognition receptor signaling pathway	GO:0039532
regulation of viral-induced cytoplasmic pattern recognition receptor signaling pathway	GO:0039531
MDA-5 signaling pathway	GO:0039530
epithelial cell apoptotic process	GO:1904019
positive regulation of vasculature development	GO:1904018
cellular response to Thyroglobulin triiodothyronine	GO:1904017
response to Thyroglobulin triiodothyronine	GO:1904016
cellular response to serotonin	GO:1904015
response to serotonin	GO:1904014
cellular response to Aroclor 1254	GO:1904011
RIG-I signaling pathway	GO:0039529
cytoplasmic pattern recognition receptor signaling pathway in response to virus	GO:0039528
suppression by virus of host TRAF-mediated signal transduction	GO:0039527
modulation by virus of host apoptotic process	GO:0039526
modulation by virus of host chromatin organization	GO:0039525
suppression by virus of host mRNA processing	GO:0039524
suppression by virus of host RNA polymerase II activity	GO:0039523
suppression by virus of host mRNA export from nucleus	GO:0039522
suppression by virus of host autophagy	GO:0039521
induction by virus of host autophagy	GO:0039520
cellular response to monosodium glutamate	GO:1904009
response to monosodium glutamate	GO:1904008
positive regulation of phospholipase D activity	GO:1904007
negative regulation of phospholipase D activity	GO:1904006
regulation of phospholipase D activity	GO:1904005
modulation by virus of host autophagy	GO:0039519
suppression by virus of host cytokine activity	GO:0039518
modulation by virus of host protein serine/threonine phosphatase activity	GO:0039517
modulation by virus of host catalytic activity	GO:0039516
suppression by virus of host JAK-STAT cascade	GO:0039514
suppression by virus of host catalytic activity	GO:0039513
suppression by virus of host protein tyrosine kinase activity	GO:0039512
suppression by virus of host interferon receptor activity	GO:0039511
suppression by virus of host ATP-dependent RNA helicase activity	GO:0039510
suppression by virus of host pattern recognition receptor activity	GO:0039509
suppression by virus of host receptor activity	GO:0039508
suppression by virus of host molecular function	GO:0039507
modulation by virus of host molecular function	GO:0039506
suppression by virus of host antigen processing and presentation of peptide antigen via MHC class II	GO:0039505
suppression by virus of host adaptive immune response	GO:0039504
suppression by virus of host innate immune response	GO:0039503
suppression by virus of host type I interferon-mediated signaling pathway	GO:0039502
suppression by virus of host type I interferon production	GO:0039501
negative regulation of synaptic vesicle priming	GO:0010809
positive regulation of synaptic vesicle priming	GO:0010808
regulation of synaptic vesicle priming	GO:0010807
negative regulation of lysine import	GO:0010806
regulation of lysine import	GO:0010805
negative regulation of tumor necrosis factor-mediated signaling pathway	GO:0010804
regulation of tumor necrosis factor-mediated signaling pathway	GO:0010803
regulation of peptidyl-threonine phosphorylation	GO:0010799
regulation of multivesicular body size involved in ubiquitin-dependent protein catabolism	GO:0010798
regulation of multivesicular body size involved in endosome transport	GO:0010797
regulation of multivesicular body size	GO:0010796
regulation of ubiquinone biosynthetic process	GO:0010795
regulation of dolichol biosynthetic process	GO:0010794
regulation of mRNA export from nucleus	GO:0010793
DNA double-strand break processing involved in repair via single-strand annealing	GO:0010792
DNA double-strand break processing involved in repair via synthesis-dependent strand annealing	GO:0010791
meiotic sister chromatid cohesion involved in meiosis II	GO:0010790
meiotic sister chromatid cohesion involved in meiosis I	GO:0010789
COPI coating of Golgi vesicle, cis-Golgi to rough ER	GO:0010788
COPI coating of Golgi vesicle, inter-Golgi cisterna	GO:0010787
clathrin coating of Golgi vesicle, trans-Golgi to endosome targeting	GO:0010786
clathrin coating of Golgi vesicle, plasma membrane to endosome targeting	GO:0010785
proboscis morphogenesis, clypeo-labral disc-derived	GO:0010784
proboscis morphogenesis, eye-antennal disc-derived	GO:0010783
proboscis morphogenesis, labial disc-derived	GO:0010782
meiotic DNA double-strand break formation involved in meiotic gene conversion	GO:0010781
meiotic DNA double-strand break formation involved in reciprocal meiotic recombination	GO:0010780
meiotic DNA repair synthesis involved in meiotic gene conversion	GO:0010779
meiotic DNA repair synthesis involved in reciprocal meiotic recombination	GO:0010778
meiotic mismatch repair involved in reciprocal meiotic recombination	GO:0010777
meiotic mismatch repair involved in meiotic gene conversion	GO:0010776
meiotic strand invasion involved in meiotic gene conversion	GO:0010775
meiotic strand invasion involved in reciprocal meiotic recombination	GO:0010774
meiotic DNA recombinase assembly involved in meiotic gene conversion	GO:0010773
meiotic DNA recombinase assembly involved in reciprocal meiotic recombination	GO:0010772
negative regulation of cell morphogenesis involved in differentiation	GO:0010771
positive regulation of cell morphogenesis involved in differentiation	GO:0010770
regulation of cell morphogenesis involved in differentiation	GO:0010769
negative regulation of transcription from RNA polymerase II promoter in response to UV-induced DNA damage	GO:0010768
negative regulation of sodium ion transport	GO:0010766
positive regulation of sodium ion transport	GO:0010765
negative regulation of fibroblast migration	GO:0010764
positive regulation of fibroblast migration	GO:0010763
regulation of fibroblast migration	GO:0010762
fibroblast migration	GO:0010761
negative regulation of macrophage chemotaxis	GO:0010760
positive regulation of macrophage chemotaxis	GO:0010759
regulation of macrophage chemotaxis	GO:0010758
negative regulation of plasminogen activation	GO:0010757
regulation of plasminogen activation	GO:0010755
negative regulation of cGMP-mediated signaling	GO:0010754
positive regulation of cGMP-mediated signaling	GO:0010753
regulation of cGMP-mediated signaling	GO:0010752
negative regulation of nitric oxide mediated signal transduction	GO:0010751
positive regulation of nitric oxide mediated signal transduction	GO:0010750
regulation of nitric oxide mediated signal transduction	GO:0010749
negative regulation of plasma membrane long-chain fatty acid transport	GO:0010748
positive regulation of plasma membrane long-chain fatty acid transport	GO:0010747
regulation of plasma membrane long-chain fatty acid transport	GO:0010746
positive regulation of macrophage derived foam cell differentiation	GO:0010744
regulation of macrophage derived foam cell differentiation	GO:0010743
macrophage derived foam cell differentiation	GO:0010742
regulation of protein kinase A signaling	GO:0010738
protein kinase A signaling	GO:0010737
positive regulation of transcription via serum response element binding	GO:0010735
negative regulation of protein glutathionylation	GO:0010734
positive regulation of protein glutathionylation	GO:0010733
regulation of protein glutathionylation	GO:0010732
protein glutathionylation	GO:0010731
negative regulation of hydrogen peroxide biosynthetic process	GO:0010730
regulation of hydrogen peroxide biosynthetic process	GO:0010728
negative regulation of hydrogen peroxide metabolic process	GO:0010727
positive regulation of hydrogen peroxide metabolic process	GO:0010726
regulation of primitive erythrocyte differentiation	GO:0010725
regulation of definitive erythrocyte differentiation	GO:0010724
positive regulation of transcription from RNA polymerase II promoter in response to iron	GO:0010723
regulation of ferrochelatase activity	GO:0010722
negative regulation of cell development	GO:0010721
positive regulation of cell development	GO:0010720
negative regulation of epithelial to mesenchymal transition	GO:0010719
positive regulation of epithelial to mesenchymal transition	GO:0010718
regulation of epithelial to mesenchymal transition	GO:0010717
negative regulation of extracellular matrix disassembly	GO:0010716
regulation of extracellular matrix disassembly	GO:0010715
positive regulation of collagen metabolic process	GO:0010714
negative regulation of collagen metabolic process	GO:0010713
regulation of collagen metabolic process	GO:0010712
negative regulation of collagen catabolic process	GO:0010711
regulation of collagen catabolic process	GO:0010710
heteroduplex formation involved in double-strand break repair via synthesis-dependent strand annealing	GO:0010709
heteroduplex formation involved in gene conversion at mating-type locus	GO:0010708
globoside biosynthetic process via lactosylceramide	GO:0010707
ganglioside biosynthetic process via lactosylceramide	GO:0010706
meiotic DNA double-strand break processing involved in reciprocal meiotic recombination	GO:0010705
meiotic DNA double-strand break processing involved in meiotic gene conversion	GO:0010704
positive regulation of norepinephrine secretion	GO:0010701
negative regulation of norepinephrine secretion	GO:0010700
cell-cell signaling involved in quorum sensing	GO:0010699
negative regulation of spindle pole body separation	GO:0010697
positive regulation of spindle pole body separation	GO:0010696
regulation of spindle pole body separation	GO:0010695
positive regulation of alkaline phosphatase activity	GO:0010694
negative regulation of alkaline phosphatase activity	GO:0010693
regulation of alkaline phosphatase activity	GO:0010692
negative regulation of ribosomal protein gene transcription from RNA polymerase II promoter in response to nutrient levels	GO:0010691
negative regulation of ribosomal protein gene transcription from RNA polymerase II promoter in response to stress	GO:0010690
transforming growth factor receptor beta signaling pathway involved in oral/aboral axis specification	GO:0060835
oral/aboral axis specification	GO:0060834
Wnt signaling pathway involved in animal/vegetal axis specification	GO:0060833
oocyte animal/vegetal axis specification	GO:0060832
smoothened signaling pathway involved in dorsal/ventral neural tube patterning	GO:0060831
ciliary receptor clustering involved in smoothened signaling pathway	GO:0060830
negative regulation of canonical Wnt signaling pathway involved in neural plate anterior/posterior pattern formation	GO:0060829
regulation of canonical Wnt signaling pathway	GO:0060828
regulation of canonical Wnt signaling pathway involved in neural plate anterior/posterior pattern formation	GO:0060827
fibroblast growth factor receptor signaling pathway involved in neural plate anterior/posterior pattern formation	GO:0060825
retinoic acid receptor signaling pathway involved in neural plate anterior/posterior pattern formation	GO:0060824
canonical Wnt signaling pathway involved in neural plate anterior/posterior pattern formation	GO:0060823
transforming growth factor beta receptor signaling pathway involved in axial mesodermal cell fate specification	GO:0060822
inactivation of X chromosome by DNA methylation	GO:0060821
inactivation of X chromosome by heterochromatin assembly	GO:0060820
inactivation of X chromosome by genetic imprinting	GO:0060819
inactivation of paternal X chromosome by genetic imprinting	GO:0060818
inactivation of paternal X chromosome	GO:0060817
random inactivation of X chromosome	GO:0060816
regulation of translation involved in anterior/posterior axis specification	GO:0060815
posterior mRNA localization involved in anterior/posterior axis specification	GO:0060814
anterior mRNA localization involved in anterior/posterior axis specification	GO:0060813
orthodenticle mRNA localization	GO:0060812
intracellular mRNA localization involved in anterior/posterior axis specification	GO:0060811
intracellular mRNA localization involved in pattern specification process	GO:0060810
mesodermal to mesenchymal transition involved in gastrulation	GO:0060809
positive regulation of mesodermal to mesenchymal transition involved in gastrulation	GO:0060808
regulation of transcription from RNA polymerase II promoter involved in definitive endodermal cell fate specification	GO:0060807
negative regulation of cell differentiation involved in embryonic placenta development	GO:0060806
negative regulation of trophoblast cell differentiation by transcription regulation from RNA polymerase II promoter	GO:0060805
positive regulation of Wnt signaling pathway by BMP signaling pathway	GO:0060804
BMP signaling pathway involved in mesodermal cell fate specification	GO:0060803
epiblast cell-extraembryonic ectoderm cell signaling involved in anterior/posterior axis specification	GO:0060802
negative regulation of trophoblast cell differentiation by transforming growth factor beta signaling pathway	GO:0060801
regulation of cell differentiation involved in embryonic placenta development	GO:0060800
response to cytokinesis checkpoint signaling	GO:0072399
signal transduction involved in cytokinesis checkpoint	GO:0072398
detection of stimulus involved in cytokinesis checkpoint	GO:0072397
detection of stimulus involved in cell cycle checkpoint	GO:0072394
microtubule anchoring at microtubule organizing center	GO:0072393
phenol catabolic process	GO:0072392
phenol biosynthetic process	GO:0072391
phenol metabolic process	GO:0072390
plus-end-directed organelle transport along microtubule	GO:0072386
minus-end-directed organelle transport along microtubule	GO:0072385
organelle transport along microtubule	GO:0072384
plus-end-directed vesicle transport along microtubule	GO:0072383
minus-end-directed vesicle transport along microtubule	GO:0072382
positive regulation of canonical Wnt signaling pathway involved in neural crest cell differentiation	GO:0072381
protein activation cascade	GO:0072376
medium-term memory	GO:0072375
histone H2A-S121 phosphorylation	GO:0072370
regulation of cellular ketone metabolic process by positive regulation of transcription from RNA polymerase II promoter	GO:0072366
regulation of cellular ketone metabolic process by negative regulation of transcription from RNA polymerase II promoter	GO:0072365
regulation of cellular ketone metabolic process by regulation of transcription from RNA polymerase II promoter	GO:0072364
regulation of glycolytic process by positive regulation of transcription from RNA polymerase II promoter	GO:0072363
regulation of glycolytic process by negative regulation of transcription from RNA polymerase II promoter	GO:0072362
regulation of glycolytic process by regulation of transcription from RNA polymerase II promoter	GO:0072361
vascular cord development	GO:0072360
circulatory system development	GO:0072359
cardiovascular system development	GO:0072358
chromosome passenger complex localization to kinetochore	GO:0072356
histone H3-T3 phosphorylation	GO:0072355
cellular age-dependent response to reactive oxygen species	GO:0072353
tricarboxylic acid catabolic process	GO:0072352
tricarboxylic acid biosynthetic process	GO:0072351
tricarboxylic acid metabolic process	GO:0072350
sulfur compound transport	GO:0072348
response to anesthetic	GO:0072347
rescue of stalled ribosome	GO:0072344
pancreatic stellate cell proliferation	GO:0072343
response to anion stress	GO:0072342
cellular lactam catabolic process	GO:0072340
cellular lactam biosynthetic process	GO:0072339
cellular lactam metabolic process	GO:0072338
negative regulation of canonical Wnt signaling pathway involved in neural crest cell differentiation	GO:0072336
regulation of canonical Wnt signaling pathway involved in neural crest cell differentiation	GO:0072335
UDP-galactose transmembrane transport	GO:0072334
intrinsic apoptotic signaling pathway by p53 class mediator	GO:0072332
signal transduction by p53 class mediator	GO:0072331
monocarboxylic acid biosynthetic process	GO:0072330
monocarboxylic acid catabolic process	GO:0072329
vulval cell fate determination	GO:0072326
vulval cell fate commitment	GO:0072325
chaperone-mediated protein transport across periplasmic space	GO:0072323
protein transport across periplasmic space	GO:0072322
chaperone-mediated protein transport	GO:0072321
vesicle uncoating	GO:0072319
clathrin coat disassembly	GO:0072318
alpha-glucan catabolic process involved in ascospore release from ascus	GO:0072316
metanephric glomerular epithelial cell fate commitment	GO:0072315
glomerular epithelial cell fate commitment	GO:0072314
metanephric glomerular epithelial cell development	GO:0072313
metanephric glomerular epithelial cell differentiation	GO:0072312
glomerular epithelial cell differentiation	GO:0072311
glomerular epithelial cell development	GO:0072310
mesenchymal stem cell maintenance involved in metanephric nephron morphogenesis	GO:0072309
negative regulation of metanephric nephron tubule epithelial cell differentiation	GO:0072308
regulation of metanephric nephron tubule epithelial cell differentiation	GO:0072307
positive regulation of mesenchymal cell apoptotic process involved in metanephric nephron morphogenesis	GO:0072306
negative regulation of mesenchymal cell apoptotic process involved in metanephric nephron morphogenesis	GO:0072305
regulation of mesenchymal cell apoptotic process involved in metanephric nephron morphogenesis	GO:0072304
positive regulation of glomerular metanephric mesangial cell proliferation	GO:0072303
negative regulation of metanephric glomerular mesangial cell proliferation	GO:0072302
regulation of metanephric glomerular mesangial cell proliferation	GO:0072301
positive regulation of metanephric glomerulus development	GO:0072300
positive regulation of proteoglycan biosynthetic process	GO:1902730
transforming growth factor beta receptor signaling pathway involved in endodermal cell fate specification	GO:0060799
transforming growth factor beta receptor signaling pathway involved in mesodermal cell fate specification	GO:0060798
transforming growth factor beta receptor signaling pathway involved in primary germ layer cell fate commitment	GO:0060797
regulation of transcription involved in primary germ layer cell fate commitment	GO:0060796
cell fate commitment involved in formation of primary germ layer	GO:0060795
leaflet morphogenesis	GO:0060794
sweat gland placode formation	GO:0060793
sweat gland development	GO:0060792
sebaceous gland placode formation	GO:0060791
tooth placode formation	GO:0060790
hair follicle placode formation	GO:0060789
ectodermal placode formation	GO:0060788
positive regulation of posterior neural plate formation by fibroblast growth factor receptor signaling pathway	GO:0060787
regulation of cell differentiation involved in tissue homeostasis	GO:0060786
regulation of apoptosis involved in tissue homeostasis	GO:0060785
regulation of cell proliferation involved in tissue homeostasis	GO:0060784
mesenchymal smoothened signaling pathway involved in prostate gland development	GO:0060783
regulation of mesenchymal cell proliferation involved in prostate gland development	GO:0060782
mesenchymal cell proliferation involved in prostate gland development	GO:0060781
intercalary leaflet morphogenesis	GO:0060780
secondary leaflet morphogenesis	GO:0060779
primary leaflet morphogenesis	GO:0060778
compound leaf morphogenesis	GO:0060777
simple leaf morphogenesis	GO:0060776
planar cell polarity pathway involved in gastrula mediolateral intercalation	GO:0060775
auxin mediated signaling pathway involved in phyllotactic patterning	GO:0060774
flower phyllotactic patterning	GO:0060773
leaf phyllotactic patterning	GO:0060772
phyllotactic patterning	GO:0060771
negative regulation of epithelial cell proliferation involved in prostate gland development	GO:0060770
chloroplast ribulose bisphosphate carboxylase complex biogenesis	GO:0080158
positive regulation of epithelial cell proliferation involved in prostate gland development	GO:0060769
regulation of epithelial cell proliferation involved in prostate gland development	GO:0060768
epithelial cell proliferation involved in prostate gland development	GO:0060767
negative regulation of androgen receptor signaling pathway	GO:0060766
regulation of androgen receptor signaling pathway	GO:0060765
cell-cell signaling involved in mammary gland development	GO:0060764
mammary duct terminal end bud growth	GO:0060763
regulation of branching involved in mammary gland duct morphogenesis	GO:0060762
negative regulation of response to cytokine stimulus	GO:0060761
positive regulation of response to cytokine stimulus	GO:0060760
regulation of response to cytokine stimulus	GO:0060759
foraging behavior by probing substrate	GO:0060758
adult foraging behavior	GO:0060757
foraging behavior	GO:0060756
negative regulation of mast cell chemotaxis	GO:0060755
positive regulation of mast cell chemotaxis	GO:0060754
regulation of mast cell chemotaxis	GO:0060753
intestinal phytosterol absorption	GO:0060752
branch elongation involved in mammary gland duct branching	GO:0060751
epithelial cell proliferation involved in mammary gland duct elongation	GO:0060750
mammary gland alveolus development	GO:0060749
tertiary branching involved in mammary gland duct morphogenesis	GO:0060748
oral incubation	GO:0060747
parental behavior	GO:0060746
mammary gland branching involved in pregnancy	GO:0060745
mammary gland branching involved in thelarche	GO:0060744
epithelial cell maturation involved in prostate gland development	GO:0060743
epithelial cell differentiation involved in prostate gland development	GO:0060742
prostate gland stromal morphogenesis	GO:0060741
prostate gland epithelium morphogenesis	GO:0060740
Mo(VI)-molybdopterin cytosine dinucleotide biosynthetic process	GO:1902760
regulation of embryonic skeletal joint development	GO:1902762
mesenchymal-epithelial cell signaling involved in prostate gland development	GO:0060739
epithelial-mesenchymal signaling involved in prostate gland development	GO:0060738
prostate gland morphogenetic growth	GO:0060737
prostate gland growth	GO:0060736
regulation of eIF2 alpha phosphorylation by dsRNA	GO:0060735
regulation of endoplasmic reticulum stress-induced eIF2 alpha phosphorylation	GO:0060734
regulation of eIF2 alpha phosphorylation by amino acid starvation	GO:0060733
positive regulation of inositol phosphate biosynthetic process	GO:0060732
positive regulation of intestinal epithelial structure maintenance	GO:0060731
regulation of intestinal epithelial structure maintenance	GO:0060730
intestinal epithelial structure maintenance	GO:0060729
negative regulation of coreceptor activity involved in epidermal growth factor receptor signaling pathway	GO:0060728
positive regulation of coreceptor activity involved in epidermal growth factor receptor signaling pathway	GO:0060727
regulation of coreceptor activity involved in epidermal growth factor receptor signaling pathway	GO:0060726
regulation of coreceptor activity	GO:0060725
regulation of cell proliferation involved in embryonic placenta development	GO:0060723
cell proliferation involved in embryonic placenta development	GO:0060722
regulation of spongiotrophoblast cell proliferation	GO:0060721
spongiotrophoblast cell proliferation	GO:0060720
negative regulation of choline O-acetyltransferase activity	GO:1902770
chorionic trophoblast cell development	GO:0060719
chorionic trophoblast cell differentiation	GO:0060718
chorion development	GO:0060717
labyrinthine layer blood vessel development	GO:0060716
syncytiotrophoblast cell differentiation involved in labyrinthine layer development	GO:0060715
labyrinthine layer formation	GO:0060714
labyrinthine layer morphogenesis	GO:0060713
spongiotrophoblast layer development	GO:0060712
labyrinthine layer development	GO:0060711
chorio-allantoic fusion	GO:0060710
glycogen cell differentiation involved in embryonic placenta development	GO:0060709
spongiotrophoblast differentiation	GO:0060708
trophoblast giant cell differentiation	GO:0060707
cell differentiation involved in embryonic placenta development	GO:0060706
neuron differentiation involved in salivary gland development	GO:0060705
acinar cell differentiation involved in salivary gland development	GO:0060704
negative regulation of endoribonuclease activity	GO:0060702
negative regulation of ribonuclease activity	GO:0060701
regulation of ribonuclease activity	GO:0060700
undecan-2-one biosynthetic process	GO:1902791
cytogamy	GO:0000755
negative regulation of metanephric glomerulus development	GO:0072299
regulation of metanephric glomerulus development	GO:0072298
specification of metanephric proximal tubule identity	GO:0072297
specification of metanephric loop of Henle identity	GO:0072296
specification of metanephric distal tubule identity	GO:0072295
specification of metanephric connecting tubule identity	GO:0072294
specification of metanephric nephron tubule identity	GO:0072293
epithelial cell migration involved in metanephric proximal tubule morphogenesis	GO:0072292
epithelial cell migration involved in metanephric distal tubule morphogenesis	GO:0072291
epithelial cell migration involved in metanephric nephron tubule morphogenesis	GO:0072290
metanephric connecting tubule development	GO:0072286
mesenchymal to epithelial transition involved in metanephric renal vesicle formation	GO:0072285
metanephric S-shaped body morphogenesis	GO:0072284
metanephric renal vesicle morphogenesis	GO:0072283
metanephric nephron tubule morphogenesis	GO:0072282
mesenchymal stem cell differentiation involved in metanephric nephron morphogenesis	GO:0072281
establishment of planar polarity involved in metanephric nephron morphogenesis	GO:0072280
metanephric comma-shaped body morphogenesis	GO:0072278
metanephric glomerular capillary formation	GO:0072277
metanephric glomerulus vasculature morphogenesis	GO:0072276
metanephric glomerulus morphogenesis	GO:0072275
metanephric glomerular basement membrane development	GO:0072274
metanephric nephron morphogenesis	GO:0072273
proximal/distal pattern formation involved in metanephric nephron development	GO:0072272
metanephric short descending thin limb development	GO:0072271
metanephric short nephron development	GO:0072270
metanephric long descending thin limb development	GO:0072269
pattern specification involved in metanephros development	GO:0072268
metanephric capsule specification	GO:0072267
metanephric capsule formation	GO:0072266
metanephric capsule morphogenesis	GO:0072265
metanephric glomerular endothelium development	GO:0072264
metanephric intraglomerular mesangial cell proliferation	GO:0072263
metanephric glomerular mesangial cell proliferation involved in metanephros development	GO:0072262
metanephric extraglomerular mesangial cell proliferation involved in metanephros development	GO:0072261
metanephric interstitial fibroblast fate commitment	GO:0072260
metanephric interstitial fibroblast development	GO:0072259
metanephric nephron tubule epithelial cell differentiation	GO:0072257
metanephric glomerular mesangial cell fate commitment	GO:0072256
metanephric glomerular mesangial cell development	GO:0072255
metanephric glomerular mesangial cell differentiation	GO:0072254
metanephric juxtaglomerulus cell fate commitment	GO:0072253
metanephric juxtaglomerulus cell development	GO:0072252
metanephric juxtaglomerulus cell differentiation	GO:0072251
metanephric glomerular visceral epithelial cell fate commitment	GO:0072250
metanephric glomerular visceral epithelial cell development	GO:0072249
metanephric glomerular parietal epithelial cell fate commitment	GO:0072247
metanephric glomerular parietal epithelial cell development	GO:0072246
metanephric glomerular parietal epithelial cell differentiation	GO:0072245
metanephric glomerular epithelium development	GO:0072244
metanephric nephron epithelium development	GO:0072243
metanephric DCT cell fate commitment	GO:0072242
metanephric DCT cell development	GO:0072241
metanephric DCT cell differentiation	GO:0072240
metanephric glomerulus vasculature development	GO:0072239
metanephric long nephron development	GO:0072238
metanephric proximal tubule development	GO:0072237
metanephric loop of Henle development	GO:0072236
metanephric distal tubule development	GO:0072235
metanephric nephron tubule development	GO:0072234
metanephric thick ascending limb development	GO:0072233
metanephric proximal convoluted tubule segment 2 development	GO:0072232
metanephric proximal convoluted tubule segment 1 development	GO:0072231
metanephric proximal straight tubule development	GO:0072230
metanephric proximal convoluted tubule development	GO:0072229
metanephric prebend segment development	GO:0072228
metanephric long descending thin limb bend development	GO:0072226
metanephric late distal convoluted tubule development	GO:0072225
metanephric glomerulus development	GO:0072224
metanephric glomerular mesangium development	GO:0072223
metanephric early distal convoluted tubule development	GO:0072222
metanephric distal convoluted tubule development	GO:0072221
metanephric descending thin limb development	GO:0072220
metanephric ascending thin limb development	GO:0072218
negative regulation of metanephros development	GO:0072217
positive regulation of metanephros development	GO:0072216
regulation of metanephros development	GO:0072215
metanephric cortex development	GO:0072214
metanephric capsule development	GO:0072213
regulation of transcription from RNA polymerase II promoter involved in metanephros development	GO:0072212
metanephric pyramids development	GO:0072211
metanephric nephron development	GO:0072210
metanephric mesangial cell differentiation	GO:0072209
metanephric smooth muscle tissue development	GO:0072208
metanephric epithelium development	GO:0072207
metanephric juxtaglomerular apparatus development	GO:0072206
metanephric collecting duct development	GO:0072205
cell-cell signaling involved in metanephros development	GO:0072204
cell proliferation involved in metanephros development	GO:0072203
cell differentiation involved in metanephros development	GO:0072202
negative regulation of mesenchymal cell proliferation	GO:0072201
negative regulation of mesenchymal cell proliferation involved in ureter development	GO:0072200
regulation of endoribonuclease activity	GO:0060699
positive regulation of phospholipid catabolic process	GO:0060697
regulation of phospholipid catabolic process	GO:0060696
negative regulation of cholesterol transporter activity	GO:0060695
regulation of cholesterol transporter activity	GO:0060694
regulation of branching involved in salivary gland morphogenesis	GO:0060693
mesenchymal cell differentiation involved in salivary gland development	GO:0060692
epithelial cell maturation involved in salivary gland development	GO:0060691
epithelial cell differentiation involved in salivary gland development	GO:0060690
cell differentiation involved in salivary gland development	GO:0060689
regulation of morphogenesis of a branching structure	GO:0060688
regulation of branching involved in prostate gland morphogenesis	GO:0060687
negative regulation of prostatic bud formation	GO:0060686
regulation of prostatic bud formation	GO:0060685
epithelial-mesenchymal cell signaling	GO:0060684
regulation of branching involved in salivary gland morphogenesis by epithelial-mesenchymal signaling	GO:0060683
primary ureteric bud growth	GO:0060682
branch elongation involved in ureteric bud branching	GO:0060681
lateral sprouting involved in ureteric bud morphogenesis	GO:0060680
trifid subdivision of terminal units involved in ureteric bud branching	GO:0060679
dichotomous subdivision of terminal units involved in ureteric bud branching	GO:0060678
ureteric bud elongation	GO:0060677
ureteric bud formation	GO:0060676
ureteric bud morphogenesis	GO:0060675
placenta blood vessel development	GO:0060674
cell-cell signaling involved in placenta development	GO:0060673
epithelial cell morphogenesis involved in placental branching	GO:0060672
epithelial cell differentiation involved in embryonic placenta development	GO:0060671
branching involved in labyrinthine layer morphogenesis	GO:0060670
embryonic placenta morphogenesis	GO:0060669
regulation of branching involved in salivary gland morphogenesis by extracellular matrix-epithelial cell signaling	GO:0060668
branch elongation involved in salivary gland morphogenesis	GO:0060667
dichotomous subdivision of terminal units involved in salivary gland branching	GO:0060666
regulation of branching involved in salivary gland morphogenesis by mesenchymal-epithelial signaling	GO:0060665
epithelial cell proliferation involved in salivary gland morphogenesis	GO:0060664
apoptotic process involved in salivary gland cavitation	GO:0060663
salivary gland cavitation	GO:0060662
submandibular salivary gland formation	GO:0060661
epidermis morphogenesis involved in nipple formation	GO:0060660
nipple sheath formation	GO:0060659
nipple morphogenesis	GO:0060658
regulation of mammary gland cord elongation by mammary fat precursor cell-epithelial cell signaling	GO:0060657
regulation of branching involved in mammary cord morphogenesis by fat precursor cell-epithelial cell signaling	GO:0060656
branching involved in mammary gland cord morphogenesis	GO:0060655
mammary gland cord elongation	GO:0060654
epithelial cell differentiation involved in mammary gland cord morphogenesis	GO:0060653
mammary gland cord morphogenesis	GO:0060652
regulation of epithelial cell proliferation involved in mammary gland bud elongation	GO:0060651
epithelial cell proliferation involved in mammary gland bud elongation	GO:0060650
mammary gland bud elongation	GO:0060649
mammary gland bud morphogenesis	GO:0060648
mesenchymal cell condensation involved in mammary fat development	GO:0060647
internal mammary gland bud epithelial cell differentiation	GO:0060646
peripheral mammary gland bud epithelial cell differentiation	GO:0060645
mammary gland epithelial cell differentiation	GO:0060644
epithelial cell differentiation involved in mammary gland bud morphogenesis	GO:0060643
white fat cell differentiation involved in mammary gland fat development	GO:0060642
mammary gland duct regression in males	GO:0060641
positive regulation of dentin-containing tooth bud formation by mesenchymal-epithelial signaling	GO:0060640
positive regulation of salivary gland formation by mesenchymal-epithelial signaling	GO:0060639
mesenchymal-epithelial cell signaling	GO:0060638
positive regulation of lactation by mesenchymal-epithelial cell signaling	GO:0060637
negative regulation of (1->3)-beta-D-glucan biosynthetic process	GO:0060636
positive regulation of (1->3)-beta-D-glucan biosynthetic process	GO:0060635
regulation of 4,6-pyruvylated galactose residue biosynthetic process	GO:0060634
negative regulation of transcription initiation from RNA polymerase II promoter	GO:0060633
regulation of microtubule-based movement	GO:0060632
regulation of meiosis I	GO:0060631
regulation of homologous chromosome segregation	GO:0060629
regulation of ER to Golgi vesicle-mediated transport	GO:0060628
regulation of vesicle-mediated transport	GO:0060627
regulation of protein deneddylation	GO:0060625
regulation of ascospore wall (1->3)-beta-D-glucan biosynthetic process	GO:0060624
regulation of chromosome condensation	GO:0060623
regulation of ascospore wall beta-glucan biosynthetic process	GO:0060622
negative regulation of cholesterol import	GO:0060621
regulation of cholesterol import	GO:0060620
cell migration involved in mammary placode formation	GO:0060619
nipple development	GO:0060618
positive regulation of mammary placode formation by mesenchymal-epithelial signaling	GO:0060617
mammary gland cord formation	GO:0060616
mammary gland bud formation	GO:0060615
negative regulation of mammary gland development in males by androgen receptor signaling pathway	GO:0060614
fat pad development	GO:0060613
adipose tissue development	GO:0060612
mammary gland fat development	GO:0060611
mesenchymal cell differentiation involved in mammary gland development	GO:0060610
apoptotic process involved in tube lumen cavitation	GO:0060609
cell-cell adhesion involved in neural tube closure	GO:0060608
cell-cell adhesion involved in sealing an epithelial fold	GO:0060607
tube closure	GO:0060606
tube lumen cavitation	GO:0060605
mammary gland duct cavitation	GO:0060604
mammary gland duct morphogenesis	GO:0060603
branch elongation of an epithelium	GO:0060602
lateral sprouting from an epithelium	GO:0060601
dichotomous subdivision of an epithelial terminal unit	GO:0060600
cyanuric acid metabolic process	GO:0042199
nylon metabolic process	GO:0042198
halogenated hydrocarbon metabolic process	GO:0042197
chlorinated hydrocarbon metabolic process	GO:0042196
quinate biosynthetic process	GO:0042194
methylmercury catabolic process	GO:0042193
methylmercury biosynthetic process	GO:0042192
methylmercury metabolic process	GO:0042191
vanillin catabolic process	GO:0042190
vanillin biosynthetic process	GO:0042189
1,1,1-trichloro-2,2-bis-(4-chlorophenyl)ethane catabolic process	GO:0042188
p-xylene catabolic process	GO:0042187
o-xylene catabolic process	GO:0042186
m-xylene catabolic process	GO:0042185
xylene catabolic process	GO:0042184
formate catabolic process	GO:0042183
ketone catabolic process	GO:0042182
ketone biosynthetic process	GO:0042181
cellular ketone metabolic process	GO:0042180
nicotine biosynthetic process	GO:0042179
xenobiotic catabolic process	GO:0042178
negative regulation of protein catabolic process	GO:0042177
regulation of protein catabolic process	GO:0042176
negative regulation of sporulation resulting in formation of a cellular spore	GO:0042174
regulation of sporulation resulting in formation of a cellular spore	GO:0042173
negative regulation of biosynthetic process of antibacterial peptides active against Gram-negative bacteria	GO:0002814
heme metabolic process	GO:0042168
heme catabolic process	GO:0042167
lipoprotein oxidation	GO:0042161
lipoprotein modification	GO:0042160
lipoprotein catabolic process	GO:0042159
RNA-mediated DNA recombination	GO:0042152
plasmid recombination	GO:0042150
cellular response to glucose starvation	GO:0042149
strand invasion	GO:0042148
retrograde transport, endosome to Golgi	GO:0042147
vacuole fusion, non-autophagic	GO:0042144
late meiotic recombination nodule assembly	GO:0042140
early meiotic recombination nodule assembly	GO:0042139
meiotic DNA double-strand break formation	GO:0042138
sequestering of neurotransmitter	GO:0042137
neurotransmitter biosynthetic process	GO:0042136
neurotransmitter catabolic process	GO:0042135
neurotransmitter metabolic process	GO:0042133
negative regulation of T cell proliferation	GO:0042130
positive regulation of adaptive immune response based on somatic recombination of immune receptors built from immunoglobulin superfamily domains	GO:0002824
regulation of T cell proliferation	GO:0042129
nitrate assimilation	GO:0042128
regulation of cell proliferation	GO:0042127
nitrate metabolic process	GO:0042126
protein galactosylation	GO:0042125
alginic acid catabolic process	GO:0042122
alginic acid biosynthetic process	GO:0042121
alginic acid metabolic process	GO:0042120
neutrophil activation	GO:0042119
endothelial cell activation	GO:0042118
monocyte activation	GO:0042117
macrophage activation	GO:0042116
B cell activation	GO:0042113
T cell activation	GO:0042110
lymphotoxin A biosynthetic process	GO:0042109
positive regulation of cytokine biosynthetic process	GO:0042108
cytokine metabolic process	GO:0042107
positive regulation of activated T cell proliferation	GO:0042104
positive regulation of T cell homeostatic proliferation	GO:0042103
positive regulation of T cell proliferation	GO:0042102
B cell proliferation	GO:0042100
leukocyte chemotaxis	GO:0030595
neutrophil chemotaxis	GO:0030593
DNA ADP-ribosylation	GO:0030592
first cell cycle pseudocleavage	GO:0030590
pseudocleavage involved in syncytial blastoderm formation	GO:0030589
pseudocleavage	GO:0030588
sorocarp development	GO:0030587
sporocarp development	GO:0030584
myxococcal fruiting body development	GO:0030583
reproductive fruiting body development	GO:0030582
symbiont intracellular protein transport in host	GO:0030581
ubiquitin-dependent SMAD protein catabolic process	GO:0030579
PML body organization	GO:0030578
Lands organization	GO:0030577
Cajal body organization	GO:0030576
nuclear body organization	GO:0030575
collagen catabolic process	GO:0030574
bile acid catabolic process	GO:0030573
cell morphogenesis	GO:0000902
assembly of actomyosin apparatus involved in cytokinesis	GO:0000912
preprophase band assembly	GO:0000913
2-micrometer plasmid partitioning	GO:0030543
plasmid partitioning	GO:0030541
female genitalia development	GO:0030540
male genitalia development	GO:0030539
embryonic genitalia morphogenesis	GO:0030538
larval behavior	GO:0030537
larval feeding behavior	GO:0030536
adult behavior	GO:0030534
peptidyl-threonine racemization	GO:0046927
negative regulation of neurotransmitter secretion	GO:0046929
intracellular receptor signaling pathway	GO:0030522
androgen receptor signaling pathway	GO:0030521
intracellular estrogen receptor signaling pathway	GO:0030520
intracellular steroid hormone receptor signaling pathway	GO:0030518
negative regulation of axon extension	GO:0030517
regulation of axon extension	GO:0030516
negative regulation of BMP signaling pathway	GO:0030514
positive regulation of BMP signaling pathway	GO:0030513
negative regulation of transforming growth factor beta receptor signaling pathway	GO:0030512
positive regulation of transforming growth factor beta receptor signaling pathway	GO:0030511
regulation of BMP signaling pathway	GO:0030510
branched-chain amino acid catabolic process to alcohol via Ehrlich pathway	GO:0000950
methionine catabolic process to 3-methylthiopropanol	GO:0000951
aromatic amino acid family catabolic process to carboxylic acid via Ehrlich pathway	GO:0000952
branched-chain amino acid catabolic process to carboxylic acid via Ehrlich pathway	GO:0000953
methionine catabolic process to 3-methylthiopropanoate	GO:0000954
amino acid catabolic process via Ehrlich pathway	GO:0000955
inorganic diphosphate transport	GO:0030505
negative regulation of bone mineralization	GO:0030502
positive regulation of bone mineralization	GO:0030501
regulation of bone mineralization	GO:0030500
positive regulation of mitochondrial RNA catabolic process	GO:0000962
mitochondrial RNA 5'-end processing	GO:0000964
tRNA exon ligation utilizing GTP as source of linkage phosphate	GO:0000970
tRNA exon ligation utilizing 2',3' cyclic phosphate of 5'-exon as source of linkage phosphate	GO:0000971
transcription-dependent tethering of RNA polymerase II gene DNA at nuclear periphery	GO:0000972
posttranscriptional tethering of RNA polymerase II gene DNA at nuclear periphery	GO:0000973
hydroxylysine biosynthetic process	GO:0046947
3'-phosphoadenosine 5'-phosphosulfate transport	GO:0046963
cytosol to ER transport	GO:0046967
peptide antigen transport	GO:0046968
T cell proliferation	GO:0042098
interleukin-2 biosynthetic process	GO:0042094
cytokine biosynthetic process	GO:0042089
T-helper 1 type immune response	GO:0042088
positive regulation of hemoglobin biosynthetic process	GO:0046985
negative regulation of hemoglobin biosynthetic process	GO:0046986
germ-line stem cell division	GO:0042078
protein phosphate-linked glycosylation via serine	GO:0042077
protein phosphate-linked glycosylation	GO:0042076
nickel incorporation into nickel-iron-sulfur cluster via pentakis-L-cysteinyl L-histidino nickel tetrairon pentasulfide	GO:0042075
cell migration involved in gastrulation	GO:0042074
intraciliary transport	GO:0042073
maintenance of oocyte nucleus location involved in oocyte dorsal/ventral axis specification	GO:0042070
regulation of catecholamine metabolic process	GO:0042069
regulation of pteridine metabolic process	GO:0042068
establishment of ommatidial planar polarity	GO:0042067
perineurial glial growth	GO:0042066
glial cell growth	GO:0042065
gliogenesis	GO:0042063
long-term strengthening of neuromuscular junction	GO:0042062
wound healing	GO:0042060
negative regulation of epidermal growth factor receptor signaling pathway	GO:0042059
regulation of epidermal growth factor receptor signaling pathway	GO:0042058
regulation of conjugation	GO:0046999
regulation of dopamine metabolic process	GO:0042053
cellular acyl-CoA homeostasis	GO:0042049
olfactory behavior	GO:0042048
W-molybdopterin cofactor biosynthetic process	GO:0042047
W-molybdopterin cofactor metabolic process	GO:0042046
epithelial fluid transport	GO:0042045
fluid transport	GO:0042044
tungsten incorporation into tungsten-molybdopterin complex	GO:0042042
metal incorporation into metallo-molybdopterin complex	GO:0042040
vanadium incorporation into metallo-sulfur cluster	GO:0042039
peptidyl-histidine methylation, to form tele-methylhistidine	GO:0042038
negative regulation of cytokine biosynthetic process	GO:0042036
regulation of cytokine biosynthetic process	GO:0042035
[truncated: 27,585 more rows]

## Sheet: Notes
GO-term (N total = ...)	Name of the transcription factor target set as defined in MSigDB v 5.2. In brackets, the total number of gene-sets that had more than 15 and fewer than 500 detected genes in the observations. Total number of gene-sets defined in the database is 4660 gene sets.
GO-number	Gene Ontology Accession number
Size	Number of genes in gene-set detected in the observation
NES	normalised enrichment score for the gene set (positive - right; negative -left)
NOM p-val	nominal p-value for enrichment
FDR q-val	False Discovery Rate corrected q-value
FWER p-val	Family Wise Error Rate p-value
direction with age	Up: expression of genes increases with increasing age; down: v.v.
