# Supplementary material for: Subtle left-right asymmetry of gene expression profiles in embryonic and foetal human brains
Source: Sci Rep. 2018 Sep 4;8:12606. doi: 10.1038/s41598-018-29496-2 (PMC6123426; doi:10.1038/s41598-018-29496-2)
Supplement: Supplementary file 5 — Supplementary Table 4 [file 41598_2018_29496_MOESM5_ESM.xlsx]

## Sheet: MB vs FB
GO-term (N total = 3104)	GO-number	Nr of genes	NES	NOM p-val	FDR q-val	FWER p-val	Tissue
ESTABLISHMENT OF PROTEIN LOCALIZATION TO ENDOPLASMIC RETICULUM	GO:0072599	102	-3.51403	0	0	0	Forebrain
TRANSLATIONAL INITIATION	GO:0006413	141	-3.43411	0	0	0	Forebrain
NUCLEAR-TRANSCRIBED MRNA CATABOLIC PROCESS, NONSENSE-MEDIATED DECAY	GO:0000184	116	-3.43056	0	0	0	Forebrain
PROTEIN LOCALIZATION TO ENDOPLASMIC RETICULUM	GO:0070972	119	-3.33402	0	0	0	Forebrain
MULTI-ORGANISM METABOLIC PROCESS	GO:0044033	135	-3.29942	0	0	0	Forebrain
PROTEIN TARGETING TO MEMBRANE	GO:0006612	149	-3.12645	0	0	0	Forebrain
RRNA METABOLIC PROCESS	GO:0016072	242	-3.12245	0	0	0	Forebrain
RIBOSOME BIOGENESIS	GO:0042254	291	-3.10511	0	0	0	Forebrain
RIBONUCLEOPROTEIN COMPLEX BIOGENESIS	GO:0022613	411	-3.00466	0	0	0	Forebrain
RNA CATABOLIC PROCESS	GO:0006401	208	-2.92737	0	0	0	Forebrain
NCRNA PROCESSING	GO:0034470	362	-2.88908	0	0	0	Forebrain
VIRAL LIFE CYCLE	GO:0019058	255	-2.72655	0	0	0	Forebrain
NCRNA METABOLIC PROCESS	GO:0034660	488	-2.69173	0	0	0	Forebrain
AMIDE BIOSYNTHETIC PROCESS	GO:0043604	452	-2.6876	0	0	0	Forebrain
RIBOSOMAL LARGE SUBUNIT BIOGENESIS	GO:0042273	46	-2.60655	0	0	0	Forebrain
ESTABLISHMENT OF PROTEIN LOCALIZATION TO MEMBRANE	GO:0090150	249	-2.60282	0	0	0	Forebrain
RIBOSOMAL SMALL SUBUNIT BIOGENESIS	GO:0042274	54	-2.60143	0	0	0	Forebrain
CYTOPLASMIC TRANSLATION	GO:0002181	40	-2.58256	0	0	0	Forebrain
RIBOSOME ASSEMBLY	GO:0042255	47	-2.5095	0	0	0	Forebrain
ORGANIC CYCLIC COMPOUND CATABOLIC PROCESS	GO:1901361	344	-2.50857	0	0	0	Forebrain
PEPTIDE METABOLIC PROCESS	GO:0006518	491	-2.48917	0	0	0	Forebrain
ESTABLISHMENT OF PROTEIN LOCALIZATION TO ORGANELLE	GO:0072594	331	-2.44893	0	0	0	Forebrain
TRANSLATIONAL ELONGATION	GO:0006414	108	-2.38344	0	0	0	Forebrain
RIBONUCLEOPROTEIN COMPLEX SUBUNIT ORGANIZATION	GO:0071826	179	-2.36549	0	0	0	Forebrain
TRANSLATIONAL TERMINATION	GO:0006415	92	-2.30955	0	6.03521e-05	0.001	Forebrain
MATURATION OF SSU RRNA FROM TRICISTRONIC RRNA TRANSCRIPT SSU RRNA 5 8S RRNA LSU RRNA	GO:0000462	33	-2.29355	0	5.80309e-05	0.001	Forebrain
MITOCHONDRIAL TRANSLATION	GO:0032543	105	-2.26996	0	5.58816e-05	0.001	Forebrain
SPLICEOSOMAL SNRNP ASSEMBLY	GO:0000387	37	-2.26692	0	5.38858e-05	0.001	Forebrain
MATURATION OF SSU-RRNA	GO:0030490	40	-2.26113	0	0.000106753	0.002	Forebrain
DNA-DEPENDENT DNA REPLICATION	GO:0006261	91	-2.26065	0	0.000103195	0.002	Forebrain
REGULATION OF CARTILAGE DEVELOPMENT	GO:0061035	53	-2.19099	0	0.0003975	0.008	Forebrain
PROTEIN TARGETING	GO:0006605	372	-2.1721	0	0.000577821	0.012	Forebrain
RIBONUCLEOPROTEIN COMPLEX LOCALIZATION	GO:0071166	110	-2.15913	0	0.000746381	0.016	Forebrain
REGULATION OF CHONDROCYTE DIFFERENTIATION	GO:0032330	40	-2.1569	0	0.000770763	0.017	Forebrain
RIBOSOMAL SMALL SUBUNIT ASSEMBLY	GO:0000028	16	-2.15299	0	0.000748741	0.017	Forebrain
PROTEIN LOCALIZATION TO MEMBRANE	GO:0072657	343	-2.12478	0	0.00120356	0.028	Forebrain
DNA REPLICATION	GO:0006260	191	-2.1192	0	0.00125615	0.03	Forebrain
CELL FATE COMMITMENT INVOLVED IN FORMATION OF PRIMARY GERM LAYER	GO:0060795	21	-2.09216	0	0.00207932	0.048	Forebrain
NEURON MIGRATION	GO:0001764	98	2.04112	0	0.00122921	0.044	Midbrain
LOCOMOTORY BEHAVIOR	GO:0007626	151	2.05069	0	0.00107712	0.037	Midbrain
NEURON PROJECTION MORPHOGENESIS	GO:0048812	357	2.0766	0	0.000608535	0.02	Midbrain
GLUTAMATE SECRETION	GO:0014047	25	2.0858	0	0.000604716	0.019	Midbrain
CELL-CELL SIGNALING	GO:0007267	474	2.0878	0	0.000633511	0.019	Midbrain
REGULATION OF AXONOGENESIS	GO:0050770	154	2.09659	0	0.000594611	0.017	Midbrain
SYNAPTIC VESICLE LOCALIZATION	GO:0097479	86	2.10019	0	0.000588883	0.016	Midbrain
REGULATION OF NEURON PROJECTION DEVELOPMENT	GO:0010975	358	2.10232	0	0.000621598	0.016	Midbrain
REGULATION OF SYNAPSE STRUCTURE OR ACTIVITY	GO:0050803	190	2.11005	0	0.000492803	0.012	Midbrain
IONOTROPIC GLUTAMATE RECEPTOR SIGNALING PATHWAY	GO:0035235	20	2.12101	0	0.00039237	0.009	Midbrain
GLUTAMATE RECEPTOR SIGNALING PATHWAY	GO:0007215	35	2.12221	0	0.000418528	0.009	Midbrain
LEARNING	GO:0007612	105	2.15523	0	0.000398705	0.008	Midbrain
CELL MORPHOGENESIS INVOLVED IN NEURON DIFFERENTIATION	GO:0048667	327	2.15753	0	0.000429375	0.008	Midbrain
REGULATION OF SYNAPTIC PLASTICITY	GO:0048167	115	2.16878	0	0.000406117	0.007	Midbrain
NEURON MATURATION	GO:0042551	26	2.17301	0	0.000443037	0.007	Midbrain
SYNAPSE ORGANIZATION	GO:0050808	131	2.18492	0	0.000278664	0.004	Midbrain
SYNAPTIC VESICLE CYCLE	GO:0099504	72	2.188	0	0.000309627	0.004	Midbrain
MODULATION OF SYNAPTIC TRANSMISSION	GO:0050804	241	2.29335	0	0	0	Midbrain
REGULATION OF NEURONAL SYNAPTIC PLASTICITY	GO:0048168	37	2.30306	0	0	0	Midbrain
SIGNAL RELEASE	GO:0023061	127	2.30379	0	0	0	Midbrain
CALCIUM ION REGULATED EXOCYTOSIS	GO:0017156	59	2.34552	0	0	0	Midbrain
REGULATION OF NEUROTRANSMITTER LEVELS	GO:0001505	151	2.43292	0	0	0	Midbrain
PRESYNAPTIC PROCESS INVOLVED IN SYNAPTIC TRANSMISSION	GO:0099531	93	2.52787	0	0	0	Midbrain
SYNAPTIC SIGNALING	GO:0099536	293	2.55076	0	0	0	Midbrain
NEUROTRANSMITTER TRANSPORT	GO:0006836	115	2.57392	0	0	0	Midbrain

## Sheet: GO-terms
GO term	GO number
mitochondrion inheritance	GO:0000001
mitochondrial genome maintenance	GO:0000002
reproduction	GO:0000003
vacuole inheritance	GO:0000011
single strand break repair	GO:0000012
alpha-glucoside transport	GO:0000017
regulation of DNA recombination	GO:0000018
regulation of mitotic recombination	GO:0000019
mitotic spindle elongation	GO:0000022
maltose metabolic process	GO:0000023
maltose biosynthetic process	GO:0000024
maltose catabolic process	GO:0000025
ribosomal large subunit assembly	GO:0000027
ribosomal small subunit assembly	GO:0000028
cell wall mannoprotein biosynthetic process	GO:0000032
very long-chain fatty acid metabolic process	GO:0000038
low-affinity iron ion transmembrane transport	GO:0000040
transition metal ion transport	GO:0000041
protein targeting to Golgi	GO:0000042
autophagosome assembly	GO:0000045
urea cycle	GO:0000050
citrulline metabolic process	GO:0000052
argininosuccinate metabolic process	GO:0000053
ribosomal subunit export from nucleus	GO:0000054
ribosomal large subunit export from nucleus	GO:0000055
ribosomal small subunit export from nucleus	GO:0000056
protein import into nucleus, translocation	GO:0000060
protein import into nucleus, substrate release	GO:0000061
mitochondrial ornithine transport	GO:0000066
mitotic sister chromatid segregation	GO:0000070
spindle pole body separation	GO:0000073
cell cycle checkpoint	GO:0000075
DNA replication checkpoint	GO:0000076
DNA damage checkpoint	GO:0000077
regulation of cyclin-dependent protein serine/threonine kinase activity	GO:0000079
mitotic G1 phase	GO:0000080
G1/S transition of mitotic cell cycle	GO:0000082
regulation of transcription involved in G1/S transition of mitotic cell cycle	GO:0000083
mitotic S phase	GO:0000084
mitotic G2 phase	GO:0000085
G2/M transition of mitotic cell cycle	GO:0000086
mitotic M phase	GO:0000087
mitotic prophase	GO:0000088
mitotic metaphase	GO:0000089
mitotic anaphase	GO:0000090
mitotic anaphase A	GO:0000091
mitotic anaphase B	GO:0000092
mitotic telophase	GO:0000093
sulfur amino acid metabolic process	GO:0000096
sulfur amino acid biosynthetic process	GO:0000097
sulfur amino acid catabolic process	GO:0000098
sulfur amino acid transport	GO:0000101
sulfate assimilation	GO:0000103
histidine biosynthetic process	GO:0000105
regulation of transcription involved in G2/M transition of mitotic cell cycle	GO:0000117
negative regulation of transcription from RNA polymerase II promoter	GO:0000122
flocculation	GO:0000128
establishment of mitotic spindle orientation	GO:0000132
actin cortical patch assembly	GO:0000147
rRNA modification	GO:0000154
phosphorelay signal transduction system	GO:0000160
MAPK cascade involved in osmosensory signaling pathway	GO:0000161
tryptophan biosynthetic process	GO:0000162
MAPK cascade	GO:0000165
activation of MAPKKK activity involved in osmosensory signaling pathway	GO:0000167
activation of MAPKK activity involved in osmosensory signaling pathway	GO:0000168
activation of MAPK activity involved in osmosensory signaling pathway	GO:0000169
inactivation of MAPK activity involved in osmosensory signaling pathway	GO:0000173
chromatin silencing at rDNA	GO:0000183
nuclear-transcribed mRNA catabolic process, nonsense-mediated decay	GO:0000184
activation of MAPKKK activity	GO:0000185
activation of MAPKK activity	GO:0000186
activation of MAPK activity	GO:0000187
inactivation of MAPK activity	GO:0000188
MAPK import into nucleus	GO:0000189
MAPK cascade involved in cell wall organization or biogenesis	GO:0000196
activation of MAPKKK activity involved in cell wall organization or biogenesis	GO:0000197
activation of MAPKK activity involved in cell wall organization or biogenesis	GO:0000198
activation of MAPK activity involved in cell wall organization or biogenesis	GO:0000199
inactivation of MAPK activity involved in cell wall organization or biogenesis	GO:0000200
MAPK import into nucleus involved in cell wall organization or biogenesis	GO:0000201
MAPK import into nucleus involved in osmosensory signaling pathway	GO:0000208
protein polyubiquitination	GO:0000209
meiotic spindle organization	GO:0000212
microtubule cytoskeleton organization	GO:0000226
mitotic prometaphase	GO:0000236
leptotene	GO:0000237
zygotene	GO:0000238
pachytene	GO:0000239
diplotene	GO:0000240
diakinesis	GO:0000241
spliceosomal tri-snRNP complex assembly	GO:0000244
spliceosomal complex assembly	GO:0000245
allantoin metabolic process	GO:0000255
allantoin catabolic process	GO:0000256
mitochondrial fission	GO:0000266
peptidoglycan metabolic process	GO:0000270
polysaccharide biosynthetic process	GO:0000271
polysaccharide catabolic process	GO:0000272
mitotic cell cycle	GO:0000278
M phase	GO:0000279
nuclear division	GO:0000280
mitotic cytokinesis	GO:0000281
cellular bud site selection	GO:0000282
nuclear-transcribed mRNA catabolic process, deadenylation-dependent decay	GO:0000288
nuclear-transcribed mRNA poly(A) tail shortening	GO:0000289
deadenylation-dependent decapping of nuclear-transcribed mRNA	GO:0000290
nuclear-transcribed mRNA catabolic process, exonucleolytic	GO:0000291
RNA fragment catabolic process	GO:0000292
nuclear-transcribed mRNA catabolic process, endonucleolytic cleavage-dependent decay	GO:0000294
spermine transport	GO:0000296
retrograde transport, vesicle recycling within Golgi	GO:0000301
response to reactive oxygen species	GO:0000302
response to superoxide	GO:0000303
response to singlet oxygen	GO:0000304
response to oxygen radical	GO:0000305
sulfite transport	GO:0000316
re-entry into mitotic cell cycle	GO:0000320
re-entry into mitotic cell cycle after pheromone arrest	GO:0000321
negative regulation of transposition, DNA-mediated	GO:0000335
positive regulation of transposition, DNA-mediated	GO:0000336
regulation of transposition, DNA-mediated	GO:0000337
protein deneddylation	GO:0000338
mRNA branch site recognition	GO:0000348
generation of catalytic spliceosome for first transesterification step	GO:0000349
generation of catalytic spliceosome for second transesterification step	GO:0000350
trans assembly of SL-containing precatalytic spliceosome	GO:0000352
formation of quadruple SL/U4/U5/U6 snRNP	GO:0000353
cis assembly of pre-catalytic spliceosome	GO:0000354
mRNA trans splicing, via spliceosome	GO:0000365
intergenic mRNA trans splicing	GO:0000366
Group I intron splicing	GO:0000372
Group II intron splicing	GO:0000373
Group III intron splicing	GO:0000374
RNA splicing, via transesterification reactions	GO:0000375
RNA splicing, via transesterification reactions with guanosine as nucleophile	GO:0000376
RNA splicing, via transesterification reactions with bulged adenosine as nucleophile	GO:0000377
RNA exon ligation	GO:0000378
tRNA-type intron splice site recognition and cleavage	GO:0000379
alternative mRNA splicing, via spliceosome	GO:0000380
regulation of alternative mRNA splicing, via spliceosome	GO:0000381
spliceosomal snRNP assembly	GO:0000387
spliceosome conformational change to release U4 (or U4atac) and U1 (or U11)	GO:0000388
mRNA 3'-splice site recognition	GO:0000389
spliceosomal complex disassembly	GO:0000390
spliceosomal conformational changes to generate catalytic conformation	GO:0000393
RNA splicing, via endonucleolytic cleavage and ligation	GO:0000394
mRNA 5'-splice site recognition	GO:0000395
mRNA splicing, via spliceosome	GO:0000398
regulation of transcription by galactose	GO:0000409
negative regulation of transcription by galactose	GO:0000410
positive regulation of transcription by galactose	GO:0000411
histone peptidyl-prolyl isomerization	GO:0000412
protein peptidyl-prolyl isomerization	GO:0000413
regulation of histone H3-K36 methylation	GO:0000414
negative regulation of histone H3-K36 methylation	GO:0000415
positive regulation of histone H3-K36 methylation	GO:0000416
mitophagy	GO:0000422
macromitophagy	GO:0000423
microautophagy of mitochondrion	GO:0000424
macropexophagy	GO:0000425
micropexophagy	GO:0000426
carbon catabolite regulation of transcription from RNA polymerase II promoter	GO:0000429
regulation of transcription from RNA polymerase II promoter by glucose	GO:0000430
regulation of transcription from RNA polymerase II promoter by galactose	GO:0000431
positive regulation of transcription from RNA polymerase II promoter by glucose	GO:0000432
negative regulation of transcription from RNA polymerase II promoter by glucose	GO:0000433
negative regulation of transcription from RNA polymerase II promoter by galactose	GO:0000434
positive regulation of transcription from RNA polymerase II promoter by galactose	GO:0000435
carbon catabolite activation of transcription from RNA polymerase II promoter	GO:0000436
carbon catabolite repression of transcription from RNA polymerase II promoter	GO:0000437
endonucleolytic cleavage in ITS1 to separate SSU-rRNA from 5.8S rRNA and LSU-rRNA from tricistronic rRNA transcript (SSU-rRNA, 5.8S rRNA, LSU-rRNA)	GO:0000447
cleavage in ITS2 between 5.8S rRNA and LSU-rRNA of tricistronic rRNA transcript (SSU-rRNA, 5.8S rRNA, LSU-rRNA)	GO:0000448
endonucleolytic cleavage of tricistronic rRNA transcript (SSU-rRNA, LSU-rRNA, 5S)	GO:0000449
cleavage of bicistronic rRNA transcript (SSU-rRNA, LSU-rRNA)	GO:0000450
rRNA 2'-O-methylation	GO:0000451
snoRNA guided rRNA 2'-O-methylation	GO:0000452
enzyme-directed rRNA 2'-O-methylation	GO:0000453
snoRNA guided rRNA pseudouridine synthesis	GO:0000454
enzyme-directed rRNA pseudouridine synthesis	GO:0000455
dimethylation involved in SSU-rRNA maturation	GO:0000456
endonucleolytic cleavage between SSU-rRNA and LSU-rRNA of tricistronic rRNA transcript (SSU-rRNA, LSU-rRNA, 5S)	GO:0000457
endonucleolytic cleavage between LSU-rRNA and 5S rRNA of tricistronic rRNA transcript (SSU-rRNA, LSU-rRNA, 5S)	GO:0000458
exonucleolytic trimming involved in rRNA processing	GO:0000459
maturation of 5.8S rRNA	GO:0000460
endonucleolytic cleavage to generate mature 3'-end of SSU-rRNA from (SSU-rRNA, 5.8S rRNA, LSU-rRNA)	GO:0000461
maturation of SSU-rRNA from tricistronic rRNA transcript (SSU-rRNA, 5.8S rRNA, LSU-rRNA)	GO:0000462
maturation of LSU-rRNA from tricistronic rRNA transcript (SSU-rRNA, 5.8S rRNA, LSU-rRNA)	GO:0000463
endonucleolytic cleavage in ITS1 upstream of 5.8S rRNA from tricistronic rRNA transcript (SSU-rRNA, 5.8S rRNA, LSU-rRNA)	GO:0000464
exonucleolytic trimming to generate mature 5'-end of 5.8S rRNA from tricistronic rRNA transcript (SSU-rRNA, 5.8S rRNA, LSU-rRNA)	GO:0000465
maturation of 5.8S rRNA from tricistronic rRNA transcript (SSU-rRNA, 5.8S rRNA, LSU-rRNA)	GO:0000466
exonucleolytic trimming to generate mature 3'-end of 5.8S rRNA from tricistronic rRNA transcript (SSU-rRNA, 5.8S rRNA, LSU-rRNA)	GO:0000467
generation of mature 3'-end of LSU-rRNA from tricistronic rRNA transcript (SSU-rRNA, 5.8S rRNA, LSU-rRNA)	GO:0000468
cleavage involved in rRNA processing	GO:0000469
maturation of LSU-rRNA	GO:0000470
endonucleolytic cleavage in 3'-ETS of tricistronic rRNA transcript (SSU-rRNA, 5.8S rRNA, LSU-rRNA)	GO:0000471
endonucleolytic cleavage to generate mature 5'-end of SSU-rRNA from (SSU-rRNA, 5.8S rRNA, LSU-rRNA)	GO:0000472
maturation of LSU-rRNA from tetracistronic rRNA transcript (SSU-rRNA, 5.8S rRNA, 2S rRNA, LSU-rRNA)	GO:0000473
maturation of SSU-rRNA from tetracistronic rRNA transcript (SSU-rRNA, 5.8S rRNA, 2S rRNA, LSU-rRNA)	GO:0000474
maturation of 2S rRNA	GO:0000475
maturation of 4.5S rRNA	GO:0000476
generation of mature 5'-end of LSU-rRNA from tricistronic rRNA transcript (SSU-rRNA, 5.8S rRNA, LSU-rRNA)	GO:0000477
endonucleolytic cleavage involved in rRNA processing	GO:0000478
endonucleolytic cleavage of tricistronic rRNA transcript (SSU-rRNA, 5.8S rRNA, LSU-rRNA)	GO:0000479
endonucleolytic cleavage in 5'-ETS of tricistronic rRNA transcript (SSU-rRNA, 5.8S rRNA, LSU-rRNA)	GO:0000480
maturation of 5S rRNA	GO:0000481
maturation of 5S rRNA from tetracistronic rRNA transcript (SSU-rRNA, 5.8S rRNA, LSU-rRNA)	GO:0000482
endonucleolytic cleavage of tetracistronic rRNA transcript (SSU-rRNA, 5.8S rRNA, 2S rRNA, LSU-rRNA)	GO:0000483
cleavage between SSU-rRNA and 5.8S rRNA of tetracistronic rRNA transcript (SSU-rRNA, 5.8S rRNA, 2S rRNA, LSU-rRNA)	GO:0000484
cleavage between 2S rRNA and LSU-rRNA of tetracistronic rRNA transcript (SSU-rRNA, 5.8S rRNA, 2S rRNA, LSU-rRNA)	GO:0000485
cleavage between 5.8S rRNA and 2S rRNA of tetracistronic rRNA transcript (SSU-rRNA, 5.8S rRNA, 2S rRNA, LSU-rRNA)	GO:0000486
maturation of 5.8S rRNA from tetracistronic rRNA transcript (SSU-rRNA, 5.8S rRNA, 2S rRNA, LSU-rRNA)	GO:0000487
maturation of LSU-rRNA from tetracistronic rRNA transcript (SSU-rRNA, LSU-rRNA, 4.5S-rRNA, 5S-rRNA)	GO:0000488
maturation of SSU-rRNA from tetracistronic rRNA transcript (SSU-rRNA, LSU-rRNA, 4.5S-rRNA, 5S-rRNA)	GO:0000489
small nucleolar ribonucleoprotein complex assembly	GO:0000491
box C/D snoRNP assembly	GO:0000492
box H/ACA snoRNP assembly	GO:0000493
box C/D snoRNA 3'-end processing	GO:0000494
box H/ACA snoRNA 3'-end processing	GO:0000495
flocculation via cell wall protein-carbohydrate interaction	GO:0000501
embryonic axis specification	GO:0000578
achiasmate meiosis I	GO:0000705
meiotic DNA double-strand break processing	GO:0000706
meiotic DNA recombinase assembly	GO:0000707
meiotic strand invasion	GO:0000708
meiotic joint molecule formation	GO:0000709
meiotic mismatch repair	GO:0000710
meiotic DNA repair synthesis	GO:0000711
resolution of meiotic recombination intermediates	GO:0000712
meiotic heteroduplex formation	GO:0000713
meiotic strand displacement	GO:0000714
nucleotide-excision repair, DNA damage recognition	GO:0000715
transcription-coupled nucleotide-excision repair, DNA damage recognition	GO:0000716
nucleotide-excision repair, DNA duplex unwinding	GO:0000717
nucleotide-excision repair, DNA damage removal	GO:0000718
photoreactive repair	GO:0000719
pyrimidine dimer repair by nucleotide-excision repair	GO:0000720
telomere maintenance via recombination	GO:0000722
telomere maintenance	GO:0000723
double-strand break repair via homologous recombination	GO:0000724
recombinational repair	GO:0000725
non-recombinational repair	GO:0000726
double-strand break repair via break-induced replication	GO:0000727
gene conversion at mating-type locus, DNA double-strand break formation	GO:0000728
DNA double-strand break processing	GO:0000729
DNA recombinase assembly	GO:0000730
DNA synthesis involved in DNA repair	GO:0000731
strand displacement	GO:0000732
DNA strand renaturation	GO:0000733
gene conversion at mating-type locus, DNA repair synthesis	GO:0000734
removal of nonhomologous ends	GO:0000735
double-strand break repair via single-strand annealing, removal of nonhomologous ends	GO:0000736
DNA catabolic process, endonucleolytic	GO:0000737
DNA catabolic process, exonucleolytic	GO:0000738
nuclear membrane fusion	GO:0000740
karyogamy	GO:0000741
karyogamy involved in conjugation with cellular fusion	GO:0000742
nuclear migration involved in conjugation with cellular fusion	GO:0000743
karyogamy involved in conjugation with mutual genetic exchange	GO:0000744
nuclear migration involved in conjugation with mutual genetic exchange	GO:0000745
conjugation	GO:0000746
conjugation with cellular fusion	GO:0000747
conjugation with mutual genetic exchange	GO:0000748
response to pheromone involved in conjugation with cellular fusion	GO:0000749
pheromone-dependent signal transduction involved in conjugation with cellular fusion	GO:0000750
mitotic cell cycle G1 arrest in response to pheromone	GO:0000751
agglutination involved in conjugation with cellular fusion	GO:0000752
cell morphogenesis involved in conjugation with cellular fusion	GO:0000753
adaptation of signaling pathway by response to pheromone involved in conjugation with cellular fusion	GO:0000754
cytogamy	GO:0000755
response to pheromone involved in conjugation with mutual genetic exchange	GO:0000756
signal transduction involved in conjugation with mutual genetic exchange	GO:0000757
agglutination involved in conjugation with mutual genetic exchange	GO:0000758
cell morphogenesis involved in conjugation with mutual genetic exchange	GO:0000759
adaptation to pheromone involved in conjugation with mutual genetic exchange	GO:0000760
conjugant formation	GO:0000761
pheromone-induced unidirectional conjugation	GO:0000762
response to pheromone involved in pheromone-induced unidirectional conjugation	GO:0000765
negative adaptation of signaling pathway by response to pheromone involved in pheromone-induced unidirectional conjugation	GO:0000766
cell morphogenesis involved in conjugation	GO:0000767
syncytium formation by plasma membrane fusion	GO:0000768
syncytium formation by mitosis without cytokinesis	GO:0000769
peptide pheromone export	GO:0000770
agglutination involved in conjugation	GO:0000771
sister chromatid segregation	GO:0000819
regulation of glutamine family amino acid metabolic process	GO:0000820
regulation of arginine metabolic process	GO:0000821
cell morphogenesis	GO:0000902
regulation of cell shape during vegetative growth phase	GO:0000903
cell morphogenesis involved in differentiation	GO:0000904
sporocarp development involved in asexual reproduction	GO:0000905
sporocarp development involved in sexual reproduction	GO:0000909
cytokinesis	GO:0000910
cytokinesis by cell plate formation	GO:0000911
assembly of actomyosin apparatus involved in cytokinesis	GO:0000912
preprophase band assembly	GO:0000913
phragmoplast assembly	GO:0000914
actomyosin contractile ring assembly	GO:0000915
actomyosin contractile ring contraction	GO:0000916
barrier septum assembly	GO:0000917
barrier septum site selection	GO:0000918
cell plate assembly	GO:0000919
cell separation after cytokinesis	GO:0000920
septin ring assembly	GO:0000921
amino acid catabolic process to alcohol via Ehrlich pathway	GO:0000947
amino acid catabolic process to carboxylic acid via Ehrlich pathway	GO:0000948
aromatic amino acid family catabolic process to alcohol via Ehrlich pathway	GO:0000949
branched-chain amino acid catabolic process to alcohol via Ehrlich pathway	GO:0000950
methionine catabolic process to 3-methylthiopropanol	GO:0000951
aromatic amino acid family catabolic process to carboxylic acid via Ehrlich pathway	GO:0000952
branched-chain amino acid catabolic process to carboxylic acid via Ehrlich pathway	GO:0000953
methionine catabolic process to 3-methylthiopropanoate	GO:0000954
amino acid catabolic process via Ehrlich pathway	GO:0000955
nuclear-transcribed mRNA catabolic process	GO:0000956
mitochondrial RNA catabolic process	GO:0000957
mitochondrial mRNA catabolic process	GO:0000958
mitochondrial RNA metabolic process	GO:0000959
regulation of mitochondrial RNA catabolic process	GO:0000960
negative regulation of mitochondrial RNA catabolic process	GO:0000961
positive regulation of mitochondrial RNA catabolic process	GO:0000962
mitochondrial RNA processing	GO:0000963
mitochondrial RNA 5'-end processing	GO:0000964
mitochondrial RNA 3'-end processing	GO:0000965
RNA 5'-end processing	GO:0000966
rRNA 5'-end processing	GO:0000967
tRNA exon ligation	GO:0000968
tRNA exon ligation utilizing ATP as source of linkage phosphate	GO:0000969
tRNA exon ligation utilizing GTP as source of linkage phosphate	GO:0000970
tRNA exon ligation utilizing 2',3' cyclic phosphate of 5'-exon as source of linkage phosphate	GO:0000971
transcription-dependent tethering of RNA polymerase II gene DNA at nuclear periphery	GO:0000972
posttranscriptional tethering of RNA polymerase II gene DNA at nuclear periphery	GO:0000973
RNA polymerase III type 1 promoter transcriptional preinitiation complex assembly	GO:0000999
transcription from RNA polymerase III type 2 promoter	GO:0001009
snoRNA transcription from a type 2 RNA polymerase III promoter	GO:0001014
snoRNA transcription from an RNA polymerase II promoter	GO:0001015
RNA polymerase III type 3 promoter transcriptional preinitiation complex assembly	GO:0001020
RNA polymerase III type 2 promoter transcriptional preinitiation complex assembly	GO:0001021
transcription initiation from RNA polymerase III type 1 promoter	GO:0001022
transcription initiation from RNA polymerase III type 2 promoter	GO:0001023
transcription initiation from RNA polymerase III type 3 promoter	GO:0001024
transcription from RNA polymerase III type 3 promoter	GO:0001035
transcription initiation from RNA polymerase III hybrid type promoter	GO:0001036
transcription from a RNA polymerase III hybrid type promoter	GO:0001041
RNA polymerase III hybrid type promoter transcriptional preinitiation complex assembly	GO:0001043
transcription from RNA polymerase IV promoter	GO:0001059
transcription from RNA polymerase V promoter	GO:0001060
nitrogen catabolite regulation of transcription from RNA polymerase II promoter	GO:0001079
nitrogen catabolite activation of transcription from RNA polymerase II promoter	GO:0001080
nitrogen catabolite repression of transcription from RNA polymerase II promoter	GO:0001081
negative regulation of exit from mitosis	GO:0001100
response to acid chemical	GO:0001101
promoter clearance during DNA-templated transcription	GO:0001109
promoter clearance from RNA polymerase III promoter	GO:0001110
promoter clearance from RNA polymerase II promoter	GO:0001111
DNA-templated transcriptional open complex formation	GO:0001112
transcriptional open complex formation at RNA polymerase II promoter	GO:0001113
protein-DNA-RNA complex subunit organization	GO:0001115
protein-DNA-RNA complex assembly	GO:0001116
protein-DNA-RNA complex disassembly	GO:0001117
transcription ternary complex disassembly	GO:0001118
protein-DNA-RNA complex remodeling	GO:0001119
protein-DNA complex remodeling	GO:0001120
transcription from bacterial-type RNA polymerase promoter	GO:0001121
promoter clearance from bacterial-type RNA polymerase promoter	GO:0001122
transcription initiation from bacterial-type RNA polymerase promoter	GO:0001123
transcription elongation from bacterial-type RNA polymerase promoter	GO:0001124
transcription termination from bacterial-type RNA polymerase promoter	GO:0001125
bacterial-type RNA polymerase preinitiation complex assembly	GO:0001126
transcriptional open complex formation at bacterial-type RNA polymerase promoter	GO:0001127
reverse transcription	GO:0001171
transcription, RNA-templated	GO:0001172
DNA-templated transcriptional start site selection	GO:0001173
transcriptional start site selection at RNA polymerase II promoter	GO:0001174
transcriptional start site selection at RNA polymerase III promoter	GO:0001175
transcriptional start site selection at bacterial-type RNA polymerase promoter	GO:0001176
regulation of transcriptional open complex formation at RNA polymerase II promoter	GO:0001177
regulation of transcriptional start site selection at RNA polymerase II promoter	GO:0001178
transcription initiation from RNA polymerase I promoter for nuclear large rRNA transcript	GO:0001180
promoter clearance from RNA polymerase I promoter	GO:0001182
transcription elongation from RNA polymerase I promoter for nuclear large rRNA transcript	GO:0001183
promoter clearance from RNA polymerase I promoter for nuclear large rRNA transcript	GO:0001184
termination of RNA polymerase I transcription from promoter for nuclear large rRNA transcript	GO:0001185
RNA polymerase I transcriptional preinitiation complex assembly	GO:0001188
RNA polymerase I transcriptional preinitiation complex assembly at the promoter for the nuclear large rRNA transcript	GO:0001189
maintenance of transcriptional fidelity during DNA-templated transcription elongation	GO:0001192
maintenance of transcriptional fidelity during DNA-templated transcription elongation from RNA polymerase II promoter	GO:0001193
maintenance of transcriptional fidelity during DNA-templated transcription elongation from bacterial-type RNA polymerase promoter	GO:0001194
maintenance of transcriptional fidelity during DNA-templated transcription elongation from RNA polymerase III promoter	GO:0001195
regulation of mating-type specific transcription from RNA polymerase II promoter	GO:0001196
positive regulation of mating-type specific transcription from RNA polymerase II promoter	GO:0001197
negative regulation of mating-type specific transcription from RNA polymerase II promoter	GO:0001198
histone displacement	GO:0001207
histone H2A-H2B dimer displacement	GO:0001208
chronological cell aging	GO:0001300
progressive alteration of chromatin involved in cell aging	GO:0001301
replicative cell aging	GO:0001302
nucleolar fragmentation involved in replicative aging	GO:0001303
progressive alteration of chromatin involved in replicative cell aging	GO:0001304
progressive alteration of chromatin involved in chronological cell aging	GO:0001305
age-dependent response to oxidative stress	GO:0001306
extrachromosomal circular DNA accumulation involved in replicative cell aging	GO:0001307
negative regulation of chromatin silencing involved in replicative cell aging	GO:0001308
extrachromosomal rDNA circle accumulation involved in replicative cell aging	GO:0001310
formation of extrachromosomal circular rDNA by homologous recombination involved in replicative cell aging	GO:0001311
replication of extrachromosomal rDNA circles involved in replicative cell aging	GO:0001312
formation of extrachromosomal circular DNA involved in replicative cell aging	GO:0001313
replication of extrachromosomal circular DNA involved in replicative cell aging	GO:0001314
age-dependent response to reactive oxygen species	GO:0001315
age-dependent response to reactive oxygen species involved in replicative cell aging	GO:0001316
accumulation of oxidatively modified proteins involved in replicative cell aging	GO:0001317
formation of oxidatively modified proteins involved in replicative cell aging	GO:0001318
inheritance of oxidatively modified proteins involved in replicative cell aging	GO:0001319
age-dependent response to reactive oxygen species involved in chronological cell aging	GO:0001320
age-dependent general metabolic decline involved in replicative cell aging	GO:0001321
age-dependent response to oxidative stress involved in replicative cell aging	GO:0001322
age-dependent general metabolic decline involved in chronological cell aging	GO:0001323
age-dependent response to oxidative stress involved in chronological cell aging	GO:0001324
formation of extrachromosomal circular DNA	GO:0001325
replication of extrachromosomal circular DNA	GO:0001326
signal transduction involved in filamentous growth	GO:0001402
invasive growth in response to glucose limitation	GO:0001403
glycerophosphodiester transport	GO:0001407
guanine nucleotide transport	GO:0001408
chlamydospore formation	GO:0001410
skeletal system development	GO:0001501
cartilage condensation	GO:0001502
ossification	GO:0001503
neurotransmitter uptake	GO:0001504
regulation of neurotransmitter levels	GO:0001505
acetylcholine catabolic process in synaptic cleft	GO:0001507
action potential	GO:0001508
RNA methylation	GO:0001510
selenocysteine incorporation	GO:0001514
prostaglandin biosynthetic process	GO:0001516
peptide amidation	GO:0001519
pseudouridine synthesis	GO:0001522
retinoid metabolic process	GO:0001523
angiogenesis	GO:0001525
cilium or flagellum-dependent cell motility	GO:0001539
ovarian follicle development	GO:0001541
ovulation from ovarian follicle	GO:0001542
ovarian follicle rupture	GO:0001543
initiation of primordial ovarian follicle growth	GO:0001544
primary ovarian follicle growth	GO:0001545
preantral ovarian follicle growth	GO:0001546
antral ovarian follicle growth	GO:0001547
follicular fluid formation in ovarian follicle antrum	GO:0001548
cumulus cell differentiation	GO:0001549
ovarian cumulus expansion	GO:0001550
ovarian follicle endowment	GO:0001551
ovarian follicle atresia	GO:0001552
luteinization	GO:0001553
luteolysis	GO:0001554
oocyte growth	GO:0001555
oocyte maturation	GO:0001556
regulation of cell growth	GO:0001558
regulation of cell growth by detection of nuclear:cytoplasmic ratio	GO:0001559
regulation of cell growth by extracellular stimulus	GO:0001560
fatty acid alpha-oxidation	GO:0001561
response to protozoan	GO:0001562
detection of protozoan	GO:0001563
blood vessel development	GO:0001568
branching involved in blood vessel morphogenesis	GO:0001569
vasculogenesis	GO:0001570
lactosylceramide biosynthetic process	GO:0001572
ganglioside metabolic process	GO:0001573
ganglioside biosynthetic process	GO:0001574
globoside metabolic process	GO:0001575
globoside biosynthetic process	GO:0001576
microtubule bundle formation	GO:0001578
medium-chain fatty acid transport	GO:0001579
detection of chemical stimulus involved in sensory perception of bitter taste	GO:0001580
detection of chemical stimulus involved in sensory perception of sour taste	GO:0001581
detection of chemical stimulus involved in sensory perception of sweet taste	GO:0001582
detection of chemical stimulus involved in sensory perception of salty taste	GO:0001583
osteoblast differentiation	GO:0001649
eye development	GO:0001654
urogenital system development	GO:0001655
metanephros development	GO:0001656
ureteric bud development	GO:0001657
branching involved in ureteric bud morphogenesis	GO:0001658
temperature homeostasis	GO:0001659
fever generation	GO:0001660
conditioned taste aversion	GO:0001661
behavioral fear response	GO:0001662
response to hypoxia	GO:0001666
ameboidal-type cell migration	GO:0001667
regulation of chromatin assembly or disassembly	GO:0001672
acrosome assembly	GO:0001675
long-chain fatty acid metabolic process	GO:0001676
formation of translation initiation ternary complex	GO:0001677
cellular glucose homeostasis	GO:0001678
tRNA 3'-terminal CCA addition	GO:0001680
tRNA 5'-leader removal	GO:0001682
histamine metabolic process	GO:0001692
histamine biosynthetic process	GO:0001694
histamine catabolic process	GO:0001695
gastric acid secretion	GO:0001696
histamine-induced gastric acid secretion	GO:0001697
gastrin-induced gastric acid secretion	GO:0001698
acetylcholine-induced gastric acid secretion	GO:0001699
embryonic development via the syncytial blastoderm	GO:0001700
in utero embryonic development	GO:0001701
gastrulation with mouth forming second	GO:0001702
gastrulation with mouth forming first	GO:0001703
formation of primary germ layer	GO:0001704
ectoderm formation	GO:0001705
endoderm formation	GO:0001706
mesoderm formation	GO:0001707
cell fate specification	GO:0001708
cell fate determination	GO:0001709
mesodermal cell fate commitment	GO:0001710
endodermal cell fate commitment	GO:0001711
ectodermal cell fate commitment	GO:0001712
ectodermal cell fate determination	GO:0001713
endodermal cell fate specification	GO:0001714
ectodermal cell fate specification	GO:0001715
conversion of seryl-tRNAsec to selenocys-tRNAsec	GO:0001717
conversion of lysyl-tRNA to pyrrolysyl-tRNA	GO:0001720
formation of translation preinitiation complex	GO:0001731
formation of cytoplasmic translation initiation complex	GO:0001732
establishment of planar polarity	GO:0001736
establishment of imaginal disc-derived wing hair orientation	GO:0001737
morphogenesis of a polarized epithelium	GO:0001738
oenocyte differentiation	GO:0001742
optic placode formation	GO:0001743
optic lobe placode formation	GO:0001744
compound eye morphogenesis	GO:0001745
Bolwig's organ morphogenesis	GO:0001746
optic lobe placode development	GO:0001748
compound eye photoreceptor cell differentiation	GO:0001751
compound eye photoreceptor fate commitment	GO:0001752
eye photoreceptor cell differentiation	GO:0001754
neural crest cell migration	GO:0001755
somitogenesis	GO:0001756
somite specification	GO:0001757
organ induction	GO:0001759
beta-alanine transport	GO:0001762
morphogenesis of a branching structure	GO:0001763
neuron migration	GO:0001764
membrane raft assembly	GO:0001765
membrane raft polarization	GO:0001766
establishment of lymphocyte polarity	GO:0001767
establishment of T cell polarity	GO:0001768
establishment of B cell polarity	GO:0001769
establishment of natural killer cell polarity	GO:0001770
immunological synapse formation	GO:0001771
myeloid dendritic cell activation	GO:0001773
microglial cell activation	GO:0001774
cell activation	GO:0001775
leukocyte homeostasis	GO:0001776
T cell homeostatic proliferation	GO:0001777
plasma membrane repair	GO:0001778
natural killer cell differentiation	GO:0001779
neutrophil homeostasis	GO:0001780
neutrophil apoptotic process	GO:0001781
B cell homeostasis	GO:0001782
B cell apoptotic process	GO:0001783
natural killer cell proliferation	GO:0001787
antibody-dependent cellular cytotoxicity	GO:0001788
G-protein coupled receptor signaling pathway, coupled to S1P second messenger	GO:0001789
type IIa hypersensitivity	GO:0001794
type IIb hypersensitivity	GO:0001795
regulation of type IIa hypersensitivity	GO:0001796
negative regulation of type IIa hypersensitivity	GO:0001797
positive regulation of type IIa hypersensitivity	GO:0001798
regulation of type IIb hypersensitivity	GO:0001799
negative regulation of type IIb hypersensitivity	GO:0001800
positive regulation of type IIb hypersensitivity	GO:0001801
type III hypersensitivity	GO:0001802
regulation of type III hypersensitivity	GO:0001803
negative regulation of type III hypersensitivity	GO:0001804
positive regulation of type III hypersensitivity	GO:0001805
type IV hypersensitivity	GO:0001806
regulation of type IV hypersensitivity	GO:0001807
negative regulation of type IV hypersensitivity	GO:0001808
positive regulation of type IV hypersensitivity	GO:0001809
regulation of type I hypersensitivity	GO:0001810
negative regulation of type I hypersensitivity	GO:0001811
positive regulation of type I hypersensitivity	GO:0001812
regulation of antibody-dependent cellular cytotoxicity	GO:0001813
negative regulation of antibody-dependent cellular cytotoxicity	GO:0001814
positive regulation of antibody-dependent cellular cytotoxicity	GO:0001815
cytokine production	GO:0001816
regulation of cytokine production	GO:0001817
negative regulation of cytokine production	GO:0001818
positive regulation of cytokine production	GO:0001819
serotonin secretion	GO:0001820
histamine secretion	GO:0001821
kidney development	GO:0001822
mesonephros development	GO:0001823
blastocyst development	GO:0001824
blastocyst formation	GO:0001825
inner cell mass cell differentiation	GO:0001826
inner cell mass cell fate commitment	GO:0001827
inner cell mass cellular morphogenesis	GO:0001828
trophectodermal cell differentiation	GO:0001829
trophectodermal cell fate commitment	GO:0001830
trophectodermal cellular morphogenesis	GO:0001831
blastocyst growth	GO:0001832
inner cell mass cell proliferation	GO:0001833
trophectodermal cell proliferation	GO:0001834
blastocyst hatching	GO:0001835
release of cytochrome c from mitochondria	GO:0001836
epithelial to mesenchymal transition	GO:0001837
embryonic epithelial tube formation	GO:0001838
neural plate morphogenesis	GO:0001839
neural plate development	GO:0001840
neural tube formation	GO:0001841
neural fold formation	GO:0001842
neural tube closure	GO:0001843
protein insertion into mitochondrial membrane involved in apoptotic signaling pathway	GO:0001844
phagolysosome assembly	GO:0001845
NK T cell differentiation	GO:0001865
NK T cell proliferation	GO:0001866
complement activation, lectin pathway	GO:0001867
regulation of complement activation, lectin pathway	GO:0001868
negative regulation of complement activation, lectin pathway	GO:0001869
positive regulation of complement activation, lectin pathway	GO:0001870
response to yeast	GO:0001878
detection of yeast	GO:0001879
Mullerian duct regression	GO:0001880
receptor recycling	GO:0001881
endothelial cell development	GO:0001885
endothelial cell morphogenesis	GO:0001886
selenium compound metabolic process	GO:0001887
liver development	GO:0001889
placenta development	GO:0001890
embryonic placenta development	GO:0001892
maternal placenta development	GO:0001893
tissue homeostasis	GO:0001894
retina homeostasis	GO:0001895
autolysis	GO:0001896
cytolysis by symbiont of host cells	GO:0001897
regulation of cytolysis by symbiont of host cells	GO:0001898
negative regulation of cytolysis by symbiont of host cells	GO:0001899
positive regulation of cytolysis by symbiont of host cells	GO:0001900
activation of membrane attack complex	GO:0001905
cell killing	GO:0001906
killing by symbiont of host cells	GO:0001907
leukocyte mediated cytotoxicity	GO:0001909
regulation of leukocyte mediated cytotoxicity	GO:0001910
negative regulation of leukocyte mediated cytotoxicity	GO:0001911
positive regulation of leukocyte mediated cytotoxicity	GO:0001912
T cell mediated cytotoxicity	GO:0001913
regulation of T cell mediated cytotoxicity	GO:0001914
negative regulation of T cell mediated cytotoxicity	GO:0001915
positive regulation of T cell mediated cytotoxicity	GO:0001916
regulation of receptor recycling	GO:0001919
negative regulation of receptor recycling	GO:0001920
positive regulation of receptor recycling	GO:0001921
B-1 B cell homeostasis	GO:0001922
B-1 B cell differentiation	GO:0001923
regulation of B-1 B cell differentiation	GO:0001924
negative regulation of B-1 B cell differentiation	GO:0001925
positive regulation of B-1 B cell differentiation	GO:0001926
exocyst assembly	GO:0001927
regulation of exocyst assembly	GO:0001928
negative regulation of exocyst assembly	GO:0001929
positive regulation of exocyst assembly	GO:0001930
regulation of protein phosphorylation	GO:0001932
negative regulation of protein phosphorylation	GO:0001933
positive regulation of protein phosphorylation	GO:0001934
endothelial cell proliferation	GO:0001935
regulation of endothelial cell proliferation	GO:0001936
negative regulation of endothelial cell proliferation	GO:0001937
positive regulation of endothelial cell proliferation	GO:0001938
postsynaptic membrane organization	GO:0001941
hair follicle development	GO:0001942
vasculature development	GO:0001944
lymph vessel development	GO:0001945
lymphangiogenesis	GO:0001946
heart looping	GO:0001947
sebaceous gland cell differentiation	GO:0001949
intestinal D-glucose absorption	GO:0001951
regulation of cell-matrix adhesion	GO:0001952
negative regulation of cell-matrix adhesion	GO:0001953
positive regulation of cell-matrix adhesion	GO:0001954
blood vessel maturation	GO:0001955
positive regulation of neurotransmitter secretion	GO:0001956
intramembranous ossification	GO:0001957
endochondral ossification	GO:0001958
regulation of cytokine-mediated signaling pathway	GO:0001959
negative regulation of cytokine-mediated signaling pathway	GO:0001960
positive regulation of cytokine-mediated signaling pathway	GO:0001961
synaptic transmission, dopaminergic	GO:0001963
startle response	GO:0001964
thigmotaxis	GO:0001966
suckling behavior	GO:0001967
regulation of activation of membrane attack complex	GO:0001969
positive regulation of activation of membrane attack complex	GO:0001970
negative regulation of activation of membrane attack complex	GO:0001971
adenosine receptor signaling pathway	GO:0001973
blood vessel remodeling	GO:0001974
response to amphetamine	GO:0001975
neurological system process involved in regulation of systemic arterial blood pressure	GO:0001976
renal system process involved in regulation of blood volume	GO:0001977
regulation of systemic arterial blood pressure by carotid sinus baroreceptor feedback	GO:0001978
regulation of systemic arterial blood pressure by chemoreceptor signaling	GO:0001979
regulation of systemic arterial blood pressure by ischemic conditions	GO:0001980
baroreceptor detection of arterial stretch	GO:0001981
baroreceptor response to decreased systemic arterial blood pressure	GO:0001982
baroreceptor response to increased systemic arterial blood pressure	GO:0001983
artery vasodilation involved in baroreceptor response to increased systemic arterial blood pressure	GO:0001984
negative regulation of heart rate involved in baroreceptor response to increased systemic arterial blood pressure	GO:0001985
negative regulation of the force of heart contraction involved in baroreceptor response to increased systemic arterial blood pressure	GO:0001986
vasoconstriction of artery involved in baroreceptor response to lowering of systemic arterial blood pressure	GO:0001987
positive regulation of heart rate involved in baroreceptor response to decreased systemic arterial blood pressure	GO:0001988
positive regulation of the force of heart contraction involved in baroreceptor response to decreased systemic arterial blood pressure	GO:0001989
regulation of systemic arterial blood pressure by hormone	GO:0001990
regulation of systemic arterial blood pressure by circulatory renin-angiotensin	GO:0001991
regulation of systemic arterial blood pressure by vasopressin	GO:0001992
regulation of systemic arterial blood pressure by norepinephrine-epinephrine	GO:0001993
norepinephrine-epinephrine vasoconstriction involved in regulation of systemic arterial blood pressure	GO:0001994
norepinephrine-epinephrine catabolic process in blood stream	GO:0001995
positive regulation of heart rate by epinephrine-norepinephrine	GO:0001996
positive regulation of the force of heart contraction by epinephrine-norepinephrine	GO:0001997
angiotensin-mediated vasoconstriction involved in regulation of systemic arterial blood pressure	GO:0001998
renal response to blood flow involved in circulatory renin-angiotensin regulation of systemic arterial blood pressure	GO:0001999
detection of renal blood flow	GO:0002000
renin secretion into blood stream	GO:0002001
regulation of angiotensin levels in blood	GO:0002002
angiotensin maturation	GO:0002003
secretion of vasopressin involved in fast regulation of systemic arterial blood pressure	GO:0002004
angiotensin catabolic process in blood	GO:0002005
vasoconstriction by vasopressin involved in systemic arterial blood pressure control	GO:0002006
detection of hypoxic conditions in blood by chemoreceptor signaling	GO:0002007
excitation of vasomotor center by chemoreceptor signaling	GO:0002008
morphogenesis of an epithelium	GO:0002009
excitation of vasomotor center by baroreceptor signaling	GO:0002010
morphogenesis of an epithelial sheet	GO:0002011
vasoconstriction of artery involved in chemoreceptor response to lowering of systemic arterial blood pressure	GO:0002012
detection of carbon dioxide by vasomotor center	GO:0002013
vasoconstriction of artery involved in ischemic response to lowering of systemic arterial blood pressure	GO:0002014
regulation of systemic arterial blood pressure by atrial baroreceptor feedback	GO:0002015
regulation of blood volume by renin-angiotensin	GO:0002016
regulation of blood volume by renal aldosterone	GO:0002017
renin-angiotensin regulation of aldosterone production	GO:0002018
regulation of renal output by angiotensin	GO:0002019
response to dietary excess	GO:0002021
detection of dietary excess	GO:0002022
reduction of food intake in response to dietary excess	GO:0002023
diet induced thermogenesis	GO:0002024
norepinephrine-epinephrine-mediated vasodilation involved in regulation of systemic arterial blood pressure	GO:0002025
regulation of the force of heart contraction	GO:0002026
regulation of heart rate	GO:0002027
regulation of sodium ion transport	GO:0002028
desensitization of G-protein coupled receptor protein signaling pathway	GO:0002029
inhibitory G-protein coupled receptor phosphorylation	GO:0002030
G-protein coupled receptor internalization	GO:0002031
desensitization of G-protein coupled receptor protein signaling pathway by arrestin	GO:0002032
angiotensin-mediated vasodilation involved in regulation of systemic arterial blood pressure	GO:0002033
regulation of blood vessel diameter by renin-angiotensin	GO:0002034
brain renin-angiotensin system	GO:0002035
regulation of L-glutamate transport	GO:0002036
negative regulation of L-glutamate transport	GO:0002037
positive regulation of L-glutamate transport	GO:0002038
sprouting angiogenesis	GO:0002040
intussusceptive angiogenesis	GO:0002041
cell migration involved in sprouting angiogenesis	GO:0002042
blood vessel endothelial cell proliferation involved in sprouting angiogenesis	GO:0002043
blood vessel endothelial cell migration involved in intussusceptive angiogenesis	GO:0002044
regulation of cell adhesion involved in intussusceptive angiogenesis	GO:0002045
phenazine biosynthetic process	GO:0002047
pyoverdine metabolic process	GO:0002048
pyoverdine biosynthetic process	GO:0002049
pyoverdine catabolic process	GO:0002050
osteoblast fate commitment	GO:0002051
positive regulation of neuroblast proliferation	GO:0002052
positive regulation of mesenchymal cell proliferation	GO:0002053
chondrocyte differentiation	GO:0002062
chondrocyte development	GO:0002063
epithelial cell development	GO:0002064
columnar/cuboidal epithelial cell differentiation	GO:0002065
columnar/cuboidal epithelial cell development	GO:0002066
glandular epithelial cell differentiation	GO:0002067
glandular epithelial cell development	GO:0002068
columnar/cuboidal epithelial cell maturation	GO:0002069
epithelial cell maturation	GO:0002070
glandular epithelial cell maturation	GO:0002071
optic cup morphogenesis involved in camera-type eye development	GO:0002072
extraocular skeletal muscle development	GO:0002074
somitomeric trunk muscle development	GO:0002075
osteoblast development	GO:0002076
acrosome matrix dispersal	GO:0002077
membrane fusion involved in acrosome reaction	GO:0002078
regulation of oxidative phosphorylation	GO:0002082
protein depalmitoylation	GO:0002084
inhibition of neuroepithelial cell differentiation	GO:0002085
diaphragm contraction	GO:0002086
regulation of respiratory gaseous exchange by neurological system process	GO:0002087
lens development in camera-type eye	GO:0002088
lens morphogenesis in camera-type eye	GO:0002089
regulation of receptor internalization	GO:0002090
negative regulation of receptor internalization	GO:0002091
positive regulation of receptor internalization	GO:0002092
auditory receptor cell morphogenesis	GO:0002093
tRNA wobble base modification	GO:0002097
tRNA wobble uridine modification	GO:0002098
tRNA wobble guanine modification	GO:0002099
tRNA wobble adenosine to inosine editing	GO:0002100
tRNA wobble cytosine modification	GO:0002101
endonucleolytic cleavage of tetracistronic rRNA transcript (SSU-rRNA, LSU-rRNA, 4.5S-rRNA, 5S-rRNA)	GO:0002103
endonucleolytic cleaveage between 4.5S rRNA and 5S rRNA of tetracistronic rRNA transcript (SSU-rRNA, LSU-rRNA, 4.5S-rRNA, 5S-rRNA)	GO:0002104
endonucleolytic cleaveage between LSU-rRNA and 4.5S rRNA of tetracistronic rRNA transcript (SSU-rRNA, LSU-rRNA, 4.5S-rRNA, 5S-rRNA)	GO:0002105
endonucleolytic cleaveage between SSU-rRNA and LSU-rRNA of tetracistronic rRNA transcript (SSU-rRNA, LSU-rRNA, 4.5S-rRNA, 5S-rRNA)	GO:0002106
generation of mature 3'-end of 5S rRNA generated by RNA polymerase III	GO:0002107
maturation of LSU-rRNA from tricistronic rRNA transcript (SSU-rRNA, LSU-rRNA,5S)	GO:0002108
maturation of SSU-rRNA from tricistronic rRNA transcript (SSU-rRNA, LSU-rRNA,5S)	GO:0002109
cotranscriptional mitochondrial rRNA nucleotide insertion	GO:0002110
store-operated calcium entry	GO:0002115
amphibian larval development	GO:0002117
aggressive behavior	GO:0002118
nematode larval development	GO:0002119
predatory behavior	GO:0002120
inter-male aggressive behavior	GO:0002121
fear-induced aggressive behavior	GO:0002122
irritable aggressive behavior	GO:0002123
territorial aggressive behavior	GO:0002124
maternal aggressive behavior	GO:0002125
instrumental aggressive behavior	GO:0002126
wobble base cytosine methylation	GO:0002127
tRNA nucleoside ribose methylation	GO:0002128
wobble position guanine ribose methylation	GO:0002129
wobble position ribose methylation	GO:0002130
wobble position cytosine ribose methylation	GO:0002131
wobble position uridine ribose methylation	GO:0002132
wobble base lysidine biosynthesis	GO:0002136
retinoic acid biosynthetic process	GO:0002138
tRNA wobble position uridine thiolation	GO:0002143
steroid hormone receptor import into nucleus	GO:0002146
glucocorticoid receptor import into nucleus	GO:0002147
hypochlorous acid metabolic process	GO:0002148
hypochlorous acid biosynthetic process	GO:0002149
hypochlorous acid catabolic process	GO:0002150
bile acid conjugation	GO:0002152
thyroid hormone mediated signaling pathway	GO:0002154
regulation of thyroid hormone mediated signaling pathway	GO:0002155
negative regulation of thyroid hormone mediated signaling pathway	GO:0002156
positive regulation of thyroid hormone mediated signaling pathway	GO:0002157
osteoclast proliferation	GO:0002158
desmosome assembly	GO:0002159
desmosome maintenance	GO:0002160
larval development	GO:0002164
instar larval or pupal development	GO:0002165
instar larval development	GO:0002168
mammary stem cell proliferation	GO:0002174
protein localization to paranode region of axon	GO:0002175
male germ cell proliferation	GO:0002176
cytoplasmic translation	GO:0002181
cytoplasmic translational elongation	GO:0002182
cytoplasmic translational initiation	GO:0002183
cytoplasmic translational termination	GO:0002184
translation reinitiation	GO:0002188
cap-independent translational initiation	GO:0002190
cap-dependent translational initiation	GO:0002191
IRES-dependent translational initiation	GO:0002192
hepatocyte cell migration	GO:0002194
2-methylthio-N-6-(cis-hydroxy)isopentenyl adenosine-tRNA biosynthesis	GO:0002195
somatic diversification of immune receptors	GO:0002200
somatic diversification of DSCAM-based immune receptors	GO:0002201
somatic diversification of variable lymphocyte receptors of jawless fish	GO:0002202
proteolysis by cytosolic proteases associated with antigen processing and presentation	GO:0002203
somatic recombination of immunoglobulin genes involved in immune response	GO:0002204
somatic hypermutation of immunoglobulin genes involved in immune response	GO:0002205
gene conversion of immunoglobulin genes	GO:0002206
gene conversion of immunoglobulin genes involved in immune response	GO:0002207
somatic diversification of immunoglobulins involved in immune response	GO:0002208
behavioral defense response	GO:0002209
behavioral response to wounding	GO:0002210
behavioral defense response to insect	GO:0002211
behavioral defense response to nematode	GO:0002212
defense response to insect	GO:0002213
defense response to nematode	GO:0002215
activation of innate immune response	GO:0002218
innate immune response activating cell surface receptor signaling pathway	GO:0002220
pattern recognition receptor signaling pathway	GO:0002221
stimulatory killer cell immunoglobulin-like receptor signaling pathway	GO:0002222
stimulatory C-type lectin receptor signaling pathway	GO:0002223
toll-like receptor signaling pathway	GO:0002224
positive regulation of antimicrobial peptide production	GO:0002225
innate immune response in mucosa	GO:0002227
natural killer cell mediated immunity	GO:0002228
defense response to oomycetes	GO:0002229
positive regulation of defense response to virus by host	GO:0002230
detection of oomycetes	GO:0002231
leukocyte chemotaxis involved in inflammatory response	GO:0002232
leukocyte chemotaxis involved in immune response	GO:0002233
detection of endoplasmic reticulum overloading	GO:0002234
detection of unfolded protein	GO:0002235
detection of misfolded protein	GO:0002236
response to molecule of bacterial origin	GO:0002237
response to molecule of fungal origin	GO:0002238
response to oomycetes	GO:0002239
response to molecule of oomycetes origin	GO:0002240
response to parasitic plant	GO:0002241
defense response to parasitic plant	GO:0002242
detection of parasitic plant	GO:0002243
hematopoietic progenitor cell differentiation	GO:0002244
wound healing involved in inflammatory response	GO:0002246
clearance of damaged tissue involved in inflammatory response wound healing	GO:0002247
connective tissue replacement involved in inflammatory response wound healing	GO:0002248
lymphocyte anergy	GO:0002249
adaptive immune response	GO:0002250
organ or tissue specific immune response	GO:0002251
immune effector process	GO:0002252
activation of immune response	GO:0002253
kinin cascade	GO:0002254
tissue kallikrein-kinin cascade	GO:0002255
regulation of kinin cascade	GO:0002256
negative regulation of kinin cascade	GO:0002257
positive regulation of kinin cascade	GO:0002258
endothelial cell activation within high endothelial venule involved in immune response	GO:0002259
lymphocyte homeostasis	GO:0002260
mucosal lymphocyte homeostasis	GO:0002261
myeloid cell homeostasis	GO:0002262
cell activation involved in immune response	GO:0002263
endothelial cell activation involved in immune response	GO:0002264
astrocyte activation involved in immune response	GO:0002265
follicular dendritic cell activation	GO:0002266
follicular dendritic cell activation involved in immune response	GO:0002267
follicular dendritic cell differentiation	GO:0002268
leukocyte activation involved in inflammatory response	GO:0002269
plasmacytoid dendritic cell activation	GO:0002270
plasmacytoid dendritic cell activation involved in immune response	GO:0002271
plasmacytoid dendritic cell differentiation involved in immune response	GO:0002272
plasmacytoid dendritic cell differentiation	GO:0002273
myeloid leukocyte activation	GO:0002274
myeloid cell activation involved in immune response	GO:0002275
basophil activation involved in immune response	GO:0002276
myeloid dendritic cell activation involved in immune response	GO:0002277
eosinophil activation involved in immune response	GO:0002278
mast cell activation involved in immune response	GO:0002279
monocyte activation involved in immune response	GO:0002280
macrophage activation involved in immune response	GO:0002281
microglial cell activation involved in immune response	GO:0002282
neutrophil activation involved in immune response	GO:0002283
myeloid dendritic cell differentiation involved in immune response	GO:0002284
lymphocyte activation involved in immune response	GO:0002285
T cell activation involved in immune response	GO:0002286
alpha-beta T cell activation involved in immune response	GO:0002287
NK T cell activation involved in immune response	GO:0002288
NK T cell proliferation involved in immune response	GO:0002289
gamma-delta T cell activation involved in immune response	GO:0002290
T cell activation via T cell receptor contact with antigen bound to MHC molecule on antigen presenting cell	GO:0002291
T cell differentiation involved in immune response	GO:0002292
alpha-beta T cell differentiation involved in immune response	GO:0002293
CD4-positive, alpha-beta T cell differentiation involved in immune response	GO:0002294
T-helper cell lineage commitment	GO:0002295
T-helper 1 cell lineage commitment	GO:0002296
T-helper 2 cell lineage commitment	GO:0002297
CD4-positive, CD25-positive, alpha-beta regulatory T cell differentiation involved in immune response	GO:0002298
alpha-beta intraepithelial T cell differentiation	GO:0002299
CD8-positive, alpha-beta intraepithelial T cell differentiation	GO:0002300
CD4-positive, alpha-beta intraepithelial T cell differentiation	GO:0002301
CD8-positive, alpha-beta T cell differentiation involved in immune response	GO:0002302
gamma-delta T cell differentiation involved in immune response	GO:0002303
gamma-delta intraepithelial T cell differentiation	GO:0002304
CD8-positive, gamma-delta intraepithelial T cell differentiation	GO:0002305
CD4-positive gamma-delta intraepithelial T cell differentiation	GO:0002306
CD8-positive, alpha-beta regulatory T cell differentiation	GO:0002307
CD8-positive, alpha-beta cytotoxic T cell differentiation	GO:0002308
T cell proliferation involved in immune response	GO:0002309
alpha-beta T cell proliferation involved in immune response	GO:0002310
gamma-delta T cell proliferation involved in immune response	GO:0002311
B cell activation involved in immune response	GO:0002312
mature B cell differentiation involved in immune response	GO:0002313
germinal center B cell differentiation	GO:0002314
marginal zone B cell differentiation	GO:0002315
follicular B cell differentiation	GO:0002316
plasma cell differentiation	GO:0002317
myeloid progenitor cell differentiation	GO:0002318
memory B cell differentiation	GO:0002319
lymphoid progenitor cell differentiation	GO:0002320
natural killer cell progenitor differentiation	GO:0002321
B cell proliferation involved in immune response	GO:0002322
natural killer cell activation involved in immune response	GO:0002323
natural killer cell proliferation involved in immune response	GO:0002324
natural killer cell differentiation involved in immune response	GO:0002325
B cell lineage commitment	GO:0002326
immature B cell differentiation	GO:0002327
pro-B cell differentiation	GO:0002328
pre-B cell differentiation	GO:0002329
pre-B cell receptor expression	GO:0002330
pre-B cell allelic exclusion	GO:0002331
transitional stage B cell differentiation	GO:0002332
transitional one stage B cell differentiation	GO:0002333
transitional two stage B cell differentiation	GO:0002334
mature B cell differentiation	GO:0002335
B-1 B cell lineage commitment	GO:0002336
B-1a B cell differentiation	GO:0002337
B-1b B cell differentiation	GO:0002338
B cell selection	GO:0002339
central B cell selection	GO:0002340
central B cell anergy	GO:0002341
central B cell deletion	GO:0002342
peripheral B cell selection	GO:0002343
B cell affinity maturation	GO:0002344
peripheral B cell receptor editing	GO:0002345
B cell positive selection	GO:0002346
response to tumor cell	GO:0002347
central B cell positive selection	GO:0002348
histamine production involved in inflammatory response	GO:0002349
peripheral B cell positive selection	GO:0002350
serotonin production involved in inflammatory response	GO:0002351
B cell negative selection	GO:0002352
plasma kallikrein-kinin cascade	GO:0002353
central B cell negative selection	GO:0002354
detection of tumor cell	GO:0002355
peripheral B cell negative selection	GO:0002356
defense response to tumor cell	GO:0002357
B cell homeostatic proliferation	GO:0002358
B-1 B cell proliferation	GO:0002359
T cell lineage commitment	GO:0002360
CD4-positive, CD25-positive, alpha-beta regulatory T cell differentiation	GO:0002361
CD4-positive, CD25-positive, alpha-beta regulatory T cell lineage commitment	GO:0002362
alpha-beta T cell lineage commitment	GO:0002363
NK T cell lineage commitment	GO:0002364
gamma-delta T cell lineage commitment	GO:0002365
leukocyte activation involved in immune response	GO:0002366
cytokine production involved in immune response	GO:0002367
B cell cytokine production	GO:0002368
T cell cytokine production	GO:0002369
natural killer cell cytokine production	GO:0002370
dendritic cell cytokine production	GO:0002371
myeloid dendritic cell cytokine production	GO:0002372
plasmacytoid dendritic cell cytokine production	GO:0002373
cytokine secretion involved in immune response	GO:0002374
cytokine biosynthetic process involved in immune response	GO:0002375
immune system process	GO:0002376
immunoglobulin production	GO:0002377
immunoglobulin biosynthetic process	GO:0002378
immunoglobulin biosynthetic process involved in immune response	GO:0002379
immunoglobulin secretion involved in immune response	GO:0002380
immunoglobulin production involved in immunoglobulin mediated immune response	GO:0002381
regulation of tissue kallikrein-kinin cascade	GO:0002382
immune response in brain or nervous system	GO:0002383
hepatic immune response	GO:0002384
mucosal immune response	GO:0002385
immune response in mucosal-associated lymphoid tissue	GO:0002386
immune response in gut-associated lymphoid tissue	GO:0002387
immune response in Peyer's patch	GO:0002388
tolerance induction in Peyer's patch	GO:0002389
platelet activating factor production	GO:0002390
platelet activating factor production involved in inflammatory response	GO:0002391
platelet activating factor secretion	GO:0002392
lysosomal enzyme production involved in inflammatory response	GO:0002393
tolerance induction in gut-associated lymphoid tissue	GO:0002394
immune response in nasopharyngeal-associated lymphoid tissue	GO:0002395
MHC protein complex assembly	GO:0002396
MHC class I protein complex assembly	GO:0002397
MHC class Ib protein complex assembly	GO:0002398
MHC class II protein complex assembly	GO:0002399
tolerance induction in nasopharyngeal-associated lymphoid tissue	GO:0002400
tolerance induction in mucosal-associated lymphoid tissue	GO:0002401
B cell tolerance induction in mucosal-associated lymphoid tissue	GO:0002402
T cell tolerance induction in mucosal-associated lymphoid tissue	GO:0002403
antigen sampling in mucosal-associated lymphoid tissue	GO:0002404
antigen sampling by dendritic cells in mucosal-associated lymphoid tissue	GO:0002405
antigen sampling by M cells in mucosal-associated lymphoid tissue	GO:0002406
dendritic cell chemotaxis	GO:0002407
myeloid dendritic cell chemotaxis	GO:0002408
Langerhans cell chemotaxis	GO:0002409
plasmacytoid dendritic cell chemotaxis	GO:0002410
T cell tolerance induction to tumor cell	GO:0002411
antigen transcytosis by M cells in mucosal-associated lymphoid tissue	GO:0002412
tolerance induction to tumor cell	GO:0002413
immunoglobulin transcytosis in epithelial cells	GO:0002414
immunoglobulin transcytosis in epithelial cells mediated by polymeric immunoglobulin receptor	GO:0002415
IgG immunoglobulin transcytosis in epithelial cells mediated by FcRn immunoglobulin receptor	GO:0002416
B cell antigen processing and presentation mediated by B cell receptor uptake of antigen	GO:0002417
immune response to tumor cell	GO:0002418
T cell mediated cytotoxicity directed against tumor cell target	GO:0002419
natural killer cell mediated cytotoxicity directed against tumor cell target	GO:0002420
B cell antigen processing and presentation following pinocytosis	GO:0002421
immune response in urogenital tract	GO:0002422
natural killer cell mediated immune response to tumor cell	GO:0002423
T cell mediated immune response to tumor cell	GO:0002424
tolerance induction in urogenital tract	GO:0002425
immunoglobulin production in mucosal tissue	GO:0002426
mucosal tolerance induction	GO:0002427
antigen processing and presentation of peptide antigen via MHC class Ib	GO:0002428
immune response-activating cell surface receptor signaling pathway	GO:0002429
complement receptor mediated signaling pathway	GO:0002430
Fc receptor mediated stimulatory signaling pathway	GO:0002431
granuloma formation	GO:0002432
immune response-regulating cell surface receptor signaling pathway involved in phagocytosis	GO:0002433
immune complex clearance	GO:0002434
immune complex clearance by erythrocytes	GO:0002435
immune complex clearance by monocytes and macrophages	GO:0002436
inflammatory response to antigenic stimulus	GO:0002437
acute inflammatory response to antigenic stimulus	GO:0002438
chronic inflammatory response to antigenic stimulus	GO:0002439
production of molecular mediator of immune response	GO:0002440
histamine secretion involved in inflammatory response	GO:0002441
serotonin secretion involved in inflammatory response	GO:0002442
leukocyte mediated immunity	GO:0002443
myeloid leukocyte mediated immunity	GO:0002444
type II hypersensitivity	GO:0002445
neutrophil mediated immunity	GO:0002446
eosinophil mediated immunity	GO:0002447
mast cell mediated immunity	GO:0002448
lymphocyte mediated immunity	GO:0002449
B cell antigen processing and presentation	GO:0002450
peripheral B cell tolerance induction	GO:0002451
B cell receptor editing	GO:0002452
peripheral B cell anergy	GO:0002453
peripheral B cell deletion	GO:0002454
humoral immune response mediated by circulating immunoglobulin	GO:0002455
T cell mediated immunity	GO:0002456
T cell antigen processing and presentation	GO:0002457
peripheral T cell tolerance induction	GO:0002458
adaptive immune response based on somatic recombination of immune receptors built from leucine-rich repeat domains	GO:0002459
adaptive immune response based on somatic recombination of immune receptors built from immunoglobulin superfamily domains	GO:0002460
tolerance induction dependent upon immune response	GO:0002461
tolerance induction to nonself antigen	GO:0002462
central tolerance induction to nonself antigen	GO:0002463
peripheral tolerance induction to nonself antigen	GO:0002464
peripheral tolerance induction	GO:0002465
peripheral tolerance induction to self antigen	GO:0002466
germinal center formation	GO:0002467
dendritic cell antigen processing and presentation	GO:0002468
myeloid dendritic cell antigen processing and presentation	GO:0002469
plasmacytoid dendritic cell antigen processing and presentation	GO:0002470
monocyte antigen processing and presentation	GO:0002471
macrophage antigen processing and presentation	GO:0002472
non-professional antigen presenting cell antigen processing and presentation	GO:0002473
antigen processing and presentation of peptide antigen via MHC class I	GO:0002474
antigen processing and presentation via MHC class Ib	GO:0002475
antigen processing and presentation of endogenous peptide antigen via MHC class Ib	GO:0002476
antigen processing and presentation of exogenous peptide antigen via MHC class Ib	GO:0002477
antigen processing and presentation of exogenous peptide antigen	GO:0002478
antigen processing and presentation of exogenous peptide antigen via MHC class I, TAP-dependent	GO:0002479
antigen processing and presentation of exogenous peptide antigen via MHC class I, TAP-independent	GO:0002480
antigen processing and presentation of exogenous protein antigen via MHC class Ib, TAP-dependent	GO:0002481
antigen processing and presentation of exogenous protein antigen via MHC class Ib, TAP-independent	GO:0002482
antigen processing and presentation of endogenous peptide antigen	GO:0002483
antigen processing and presentation of endogenous peptide antigen via MHC class I via ER pathway	GO:0002484
antigen processing and presentation of endogenous peptide antigen via MHC class I via ER pathway, TAP-dependent	GO:0002485
antigen processing and presentation of endogenous peptide antigen via MHC class I via ER pathway, TAP-independent	GO:0002486
antigen processing and presentation of endogenous peptide antigen via MHC class I via endolysosomal pathway	GO:0002487
antigen processing and presentation of endogenous peptide antigen via MHC class Ib via ER pathway	GO:0002488
antigen processing and presentation of endogenous peptide antigen via MHC class Ib via ER pathway, TAP-dependent	GO:0002489
antigen processing and presentation of endogenous peptide antigen via MHC class Ib via ER pathway, TAP-independent	GO:0002490
antigen processing and presentation of endogenous peptide antigen via MHC class II	GO:0002491
peptide antigen assembly with MHC class Ib protein complex	GO:0002492
lipid antigen assembly with MHC class Ib protein complex	GO:0002493
lipid antigen transport	GO:0002494
antigen processing and presentation of peptide antigen via MHC class II	GO:0002495
proteolysis associated with antigen processing and presentation	GO:0002496
proteasomal proteolysis associated with antigen processing and presentation	GO:0002497
proteolysis within endoplasmic reticulum associated with antigen processing and presentation	GO:0002498
proteolysis within endosome associated with antigen processing and presentation	GO:0002499
proteolysis within lysosome associated with antigen processing and presentation	GO:0002500
peptide antigen assembly with MHC protein complex	GO:0002501
peptide antigen assembly with MHC class I protein complex	GO:0002502
peptide antigen assembly with MHC class II protein complex	GO:0002503
antigen processing and presentation of peptide or polysaccharide antigen via MHC class II	GO:0002504
antigen processing and presentation of polysaccharide antigen via MHC class II	GO:0002505
polysaccharide assembly with MHC class II protein complex	GO:0002506
tolerance induction	GO:0002507
central tolerance induction	GO:0002508
central tolerance induction to self antigen	GO:0002509
central B cell tolerance induction	GO:0002510
central B cell receptor editing	GO:0002511
central T cell tolerance induction	GO:0002512
tolerance induction to self antigen	GO:0002513
B cell tolerance induction	GO:0002514
B cell anergy	GO:0002515
B cell deletion	GO:0002516
T cell tolerance induction	GO:0002517
lymphocyte chemotaxis across high endothelial venule	GO:0002518
natural killer cell tolerance induction	GO:0002519
immune system development	GO:0002520
leukocyte differentiation	GO:0002521
leukocyte migration involved in immune response	GO:0002522
leukocyte migration involved in inflammatory response	GO:0002523
hypersensitivity	GO:0002524
acute inflammatory response to non-antigenic stimulus	GO:0002525
acute inflammatory response	GO:0002526
vasodilation involved in acute inflammatory response	GO:0002527
regulation of vascular permeability involved in acute inflammatory response	GO:0002528
regulation of plasma kallikrein-kinin cascade	GO:0002529
regulation of systemic arterial blood pressure involved in acute-phase response	GO:0002530
regulation of heart contraction involved in acute-phase response	GO:0002531
production of molecular mediator involved in inflammatory response	GO:0002532
lysosomal enzyme secretion involved in inflammatory response	GO:0002533
cytokine production involved in inflammatory response	GO:0002534
platelet activating factor secretion involved in inflammatory response	GO:0002535
respiratory burst involved in inflammatory response	GO:0002536
nitric oxide production involved in inflammatory response	GO:0002537
arachidonic acid metabolite production involved in inflammatory response	GO:0002538
prostaglandin production involved in inflammatory response	GO:0002539
leukotriene production involved in inflammatory response	GO:0002540
activation of plasma proteins involved in acute inflammatory response	GO:0002541
Factor XII activation	GO:0002542
activation of blood coagulation via clotting cascade	GO:0002543
chronic inflammatory response	GO:0002544
chronic inflammatory response to non-antigenic stimulus	GO:0002545
negative regulation of tissue kallikrein-kinin cascade	GO:0002546
positive regulation of tissue kallikrein-kinin cascade	GO:0002547
monocyte chemotaxis	GO:0002548
negative regulation of plasma kallikrein-kinin cascade	GO:0002549
positive regulation of plasma kallikrein-kinin cascade	GO:0002550
mast cell chemotaxis	GO:0002551
serotonin secretion by mast cell	GO:0002552
histamine secretion by mast cell	GO:0002553
serotonin secretion by platelet	GO:0002554
histamine secretion by platelet	GO:0002555
serotonin secretion by basophil	GO:0002556
histamine secretion by basophil	GO:0002557
type I hypersensitivity mediated by mast cells	GO:0002558
type I hypersensitivity mediated by basophils	GO:0002559
basophil mediated immunity	GO:0002560
basophil degranulation	GO:0002561
somatic diversification of immune receptors via germline recombination within a single locus	GO:0002562
somatic diversification of immune receptors via alternate splicing	GO:0002563
alternate splicing of immunoglobulin genes	GO:0002564
somatic diversification of immune receptors via gene conversion	GO:0002565
somatic diversification of immune receptors via somatic mutation	GO:0002566
somatic diversification of FREP-based immune receptors	GO:0002567
somatic diversification of T cell receptor genes	GO:0002568
somatic diversification of immune receptors by N region addition	GO:0002569
somatic diversification of immunoglobulin genes by N region addition	GO:0002570
somatic diversification of T cell receptor genes by N region addition	GO:0002571
pro-T cell differentiation	GO:0002572
myeloid leukocyte differentiation	GO:0002573
thrombocyte differentiation	GO:0002574
basophil chemotaxis	GO:0002575
platelet degranulation	GO:0002576
regulation of antigen processing and presentation	GO:0002577
negative regulation of antigen processing and presentation	GO:0002578
positive regulation of antigen processing and presentation	GO:0002579
regulation of antigen processing and presentation of peptide or polysaccharide antigen via MHC class II	GO:0002580
negative regulation of antigen processing and presentation of peptide or polysaccharide antigen via MHC class II	GO:0002581
positive regulation of antigen processing and presentation of peptide or polysaccharide antigen via MHC class II	GO:0002582
regulation of antigen processing and presentation of peptide antigen	GO:0002583
negative regulation of antigen processing and presentation of peptide antigen	GO:0002584
positive regulation of antigen processing and presentation of peptide antigen	GO:0002585
regulation of antigen processing and presentation of peptide antigen via MHC class II	GO:0002586
negative regulation of antigen processing and presentation of peptide antigen via MHC class II	GO:0002587
positive regulation of antigen processing and presentation of peptide antigen via MHC class II	GO:0002588
regulation of antigen processing and presentation of peptide antigen via MHC class I	GO:0002589
negative regulation of antigen processing and presentation of peptide antigen via MHC class I	GO:0002590
positive regulation of antigen processing and presentation of peptide antigen via MHC class I	GO:0002591
regulation of antigen processing and presentation via MHC class Ib	GO:0002592
negative regulation of antigen processing and presentation via MHC class Ib	GO:0002593
positive regulation of antigen processing and presentation via MHC class Ib	GO:0002594
regulation of antigen processing and presentation of peptide antigen via MHC class Ib	GO:0002595
negative regulation of antigen processing and presentation of peptide antigen via MHC class Ib	GO:0002596
positive regulation of antigen processing and presentation of peptide antigen via MHC class Ib	GO:0002597
regulation of antigen processing and presentation of lipid antigen via MHC class Ib	GO:0002598
negative regulation of antigen processing and presentation of lipid antigen via MHC class Ib	GO:0002599
positive regulation of antigen processing and presentation of lipid antigen via MHC class Ib	GO:0002600
regulation of antigen processing and presentation of polysaccharide antigen via MHC class II	GO:0002601
negative regulation of antigen processing and presentation of polysaccharide antigen via MHC class II	GO:0002602
positive regulation of antigen processing and presentation of polysaccharide antigen via MHC class II	GO:0002603
regulation of dendritic cell antigen processing and presentation	GO:0002604
negative regulation of dendritic cell antigen processing and presentation	GO:0002605
positive regulation of dendritic cell antigen processing and presentation	GO:0002606
regulation of myeloid dendritic cell antigen processing and presentation	GO:0002607
negative regulation of myeloid dendritic cell antigen processing and presentation	GO:0002608
positive regulation of myeloid dendritic cell antigen processing and presentation	GO:0002609
regulation of plasmacytoid dendritic cell antigen processing and presentation	GO:0002610
negative regulation of plasmacytoid dendritic cell antigen processing and presentation	GO:0002611
positive regulation of plasmacytoid dendritic cell antigen processing and presentation	GO:0002612
regulation of monocyte antigen processing and presentation	GO:0002613
negative regulation of monocyte antigen processing and presentation	GO:0002614
positive regulation of monocyte antigen processing and presentation	GO:0002615
regulation of macrophage antigen processing and presentation	GO:0002616
negative regulation of macrophage antigen processing and presentation	GO:0002617
positive regulation of macrophage antigen processing and presentation	GO:0002618
regulation of non-professional antigen presenting cell antigen processing and presentation	GO:0002619
negative regulation of non-professional antigen presenting cell antigen processing and presentation	GO:0002620
positive regulation of non-professional antigen presenting cell antigen processing and presentation	GO:0002621
regulation of B cell antigen processing and presentation	GO:0002622
negative regulation of B cell antigen processing and presentation	GO:0002623
positive regulation of B cell antigen processing and presentation	GO:0002624
regulation of T cell antigen processing and presentation	GO:0002625
negative regulation of T cell antigen processing and presentation	GO:0002626
positive regulation of T cell antigen processing and presentation	GO:0002627
regulation of proteolysis associated with antigen processing and presentation	GO:0002628
negative regulation of proteolysis associated with antigen processing and presentation	GO:0002629
positive regulation of proteolysis associated with antigen processing and presentation	GO:0002630
regulation of granuloma formation	GO:0002631
negative regulation of granuloma formation	GO:0002632
positive regulation of granuloma formation	GO:0002633
regulation of germinal center formation	GO:0002634
negative regulation of germinal center formation	GO:0002635
positive regulation of germinal center formation	GO:0002636
regulation of immunoglobulin production	GO:0002637
negative regulation of immunoglobulin production	GO:0002638
positive regulation of immunoglobulin production	GO:0002639
regulation of immunoglobulin biosynthetic process	GO:0002640
negative regulation of immunoglobulin biosynthetic process	GO:0002641
positive regulation of immunoglobulin biosynthetic process	GO:0002642
regulation of tolerance induction	GO:0002643
negative regulation of tolerance induction	GO:0002644
positive regulation of tolerance induction	GO:0002645
regulation of central tolerance induction	GO:0002646
negative regulation of central tolerance induction	GO:0002647
positive regulation of central tolerance induction	GO:0002648
regulation of tolerance induction to self antigen	GO:0002649
negative regulation of tolerance induction to self antigen	GO:0002650
positive regulation of tolerance induction to self antigen	GO:0002651
regulation of tolerance induction dependent upon immune response	GO:0002652
negative regulation of tolerance induction dependent upon immune response	GO:0002653
positive regulation of tolerance induction dependent upon immune response	GO:0002654
regulation of tolerance induction to nonself antigen	GO:0002655
negative regulation of tolerance induction to nonself antigen	GO:0002656
positive regulation of tolerance induction to nonself antigen	GO:0002657
regulation of peripheral tolerance induction	GO:0002658
negative regulation of peripheral tolerance induction	GO:0002659
positive regulation of peripheral tolerance induction	GO:0002660
regulation of B cell tolerance induction	GO:0002661
negative regulation of B cell tolerance induction	GO:0002662
positive regulation of B cell tolerance induction	GO:0002663
regulation of T cell tolerance induction	GO:0002664
negative regulation of T cell tolerance induction	GO:0002665
positive regulation of T cell tolerance induction	GO:0002666
regulation of T cell anergy	GO:0002667
negative regulation of T cell anergy	GO:0002668
positive regulation of T cell anergy	GO:0002669
regulation of B cell anergy	GO:0002670
negative regulation of B cell anergy	GO:0002671
positive regulation of B cell anergy	GO:0002672
regulation of acute inflammatory response	GO:0002673
negative regulation of acute inflammatory response	GO:0002674
positive regulation of acute inflammatory response	GO:0002675
regulation of chronic inflammatory response	GO:0002676
negative regulation of chronic inflammatory response	GO:0002677
positive regulation of chronic inflammatory response	GO:0002678
respiratory burst involved in defense response	GO:0002679
pro-T cell lineage commitment	GO:0002680
somatic recombination of T cell receptor gene segments	GO:0002681
regulation of immune system process	GO:0002682
negative regulation of immune system process	GO:0002683
positive regulation of immune system process	GO:0002684
regulation of leukocyte migration	GO:0002685
negative regulation of leukocyte migration	GO:0002686
positive regulation of leukocyte migration	GO:0002687
regulation of leukocyte chemotaxis	GO:0002688
negative regulation of leukocyte chemotaxis	GO:0002689
positive regulation of leukocyte chemotaxis	GO:0002690
regulation of cellular extravasation	GO:0002691
negative regulation of cellular extravasation	GO:0002692
positive regulation of cellular extravasation	GO:0002693
regulation of leukocyte activation	GO:0002694
negative regulation of leukocyte activation	GO:0002695
positive regulation of leukocyte activation	GO:0002696
regulation of immune effector process	GO:0002697
negative regulation of immune effector process	GO:0002698
positive regulation of immune effector process	GO:0002699
regulation of production of molecular mediator of immune response	GO:0002700
negative regulation of production of molecular mediator of immune response	GO:0002701
positive regulation of production of molecular mediator of immune response	GO:0002702
regulation of leukocyte mediated immunity	GO:0002703
negative regulation of leukocyte mediated immunity	GO:0002704
positive regulation of leukocyte mediated immunity	GO:0002705
regulation of lymphocyte mediated immunity	GO:0002706
negative regulation of lymphocyte mediated immunity	GO:0002707
positive regulation of lymphocyte mediated immunity	GO:0002708
regulation of T cell mediated immunity	GO:0002709
negative regulation of T cell mediated immunity	GO:0002710
positive regulation of T cell mediated immunity	GO:0002711
regulation of B cell mediated immunity	GO:0002712
negative regulation of B cell mediated immunity	GO:0002713
positive regulation of B cell mediated immunity	GO:0002714
regulation of natural killer cell mediated immunity	GO:0002715
negative regulation of natural killer cell mediated immunity	GO:0002716
positive regulation of natural killer cell mediated immunity	GO:0002717
regulation of cytokine production involved in immune response	GO:0002718
negative regulation of cytokine production involved in immune response	GO:0002719
positive regulation of cytokine production involved in immune response	GO:0002720
regulation of B cell cytokine production	GO:0002721
negative regulation of B cell cytokine production	GO:0002722
positive regulation of B cell cytokine production	GO:0002723
regulation of T cell cytokine production	GO:0002724
negative regulation of T cell cytokine production	GO:0002725
positive regulation of T cell cytokine production	GO:0002726
regulation of natural killer cell cytokine production	GO:0002727
negative regulation of natural killer cell cytokine production	GO:0002728
positive regulation of natural killer cell cytokine production	GO:0002729
regulation of dendritic cell cytokine production	GO:0002730
negative regulation of dendritic cell cytokine production	GO:0002731
positive regulation of dendritic cell cytokine production	GO:0002732
regulation of myeloid dendritic cell cytokine production	GO:0002733
negative regulation of myeloid dendritic cell cytokine production	GO:0002734
positive regulation of myeloid dendritic cell cytokine production	GO:0002735
regulation of plasmacytoid dendritic cell cytokine production	GO:0002736
negative regulation of plasmacytoid dendritic cell cytokine production	GO:0002737
positive regulation of plasmacytoid dendritic cell cytokine production	GO:0002738
regulation of cytokine secretion involved in immune response	GO:0002739
negative regulation of cytokine secretion involved in immune response	GO:0002740
positive regulation of cytokine secretion involved in immune response	GO:0002741
regulation of cytokine biosynthetic process involved in immune response	GO:0002742
negative regulation of cytokine biosynthetic process involved in immune response	GO:0002743
positive regulation of cytokine biosynthetic process involved in immune response	GO:0002744
antigen processing and presentation initiated by receptor mediated uptake of antigen	GO:0002745
antigen processing and presentation following pinocytosis	GO:0002746
antigen processing and presentation following phagocytosis	GO:0002747
antigen processing and presentation initiated by pattern recognition receptor mediated uptake of antigen	GO:0002748
antigen processing and presentation initiated by toll-like receptor mediated phagocytosis of antigen	GO:0002749
antigen processing and presentation following macropinocytosis	GO:0002750
antigen processing and presentation following receptor mediated endocytosis	GO:0002751
cell surface pattern recognition receptor signaling pathway	GO:0002752
cytoplasmic pattern recognition receptor signaling pathway	GO:0002753
intracellular vesicle pattern recognition receptor signaling pathway	GO:0002754
MyD88-dependent toll-like receptor signaling pathway	GO:0002755
MyD88-independent toll-like receptor signaling pathway	GO:0002756
immune response-activating signal transduction	GO:0002757
innate immune response-activating signal transduction	GO:0002758
regulation of antimicrobial humoral response	GO:0002759
positive regulation of antimicrobial humoral response	GO:0002760
regulation of myeloid leukocyte differentiation	GO:0002761
negative regulation of myeloid leukocyte differentiation	GO:0002762
positive regulation of myeloid leukocyte differentiation	GO:0002763
immune response-regulating signaling pathway	GO:0002764
immune response-inhibiting signal transduction	GO:0002765
innate immune response-inhibiting signal transduction	GO:0002766
immune response-inhibiting cell surface receptor signaling pathway	GO:0002767
immune response-regulating cell surface receptor signaling pathway	GO:0002768
natural killer cell inhibitory signaling pathway	GO:0002769
T cell inhibitory signaling pathway	GO:0002770
inhibitory killer cell immunoglobulin-like receptor signaling pathway	GO:0002771
inhibitory C-type lectin receptor signaling pathway	GO:0002772
B cell inhibitory signaling pathway	GO:0002773
Fc receptor mediated inhibitory signaling pathway	GO:0002774
antimicrobial peptide production	GO:0002775
antimicrobial peptide secretion	GO:0002776
antimicrobial peptide biosynthetic process	GO:0002777
antibacterial peptide production	GO:0002778
antibacterial peptide secretion	GO:0002779
antibacterial peptide biosynthetic process	GO:0002780
antifungal peptide production	GO:0002781
antifungal peptide secretion	GO:0002782
antifungal peptide biosynthetic process	GO:0002783
regulation of antimicrobial peptide production	GO:0002784
negative regulation of antimicrobial peptide production	GO:0002785
regulation of antibacterial peptide production	GO:0002786
negative regulation of antibacterial peptide production	GO:0002787
regulation of antifungal peptide production	GO:0002788
negative regulation of antifungal peptide production	GO:0002789
peptide secretion	GO:0002790
regulation of peptide secretion	GO:0002791
negative regulation of peptide secretion	GO:0002792
positive regulation of peptide secretion	GO:0002793
regulation of antimicrobial peptide secretion	GO:0002794
negative regulation of antimicrobial peptide secretion	GO:0002795
positive regulation of antimicrobial peptide secretion	GO:0002796
regulation of antibacterial peptide secretion	GO:0002797
negative regulation of antibacterial peptide secretion	GO:0002798
positive regulation of antibacterial peptide secretion	GO:0002799
regulation of antifungal peptide secretion	GO:0002800
negative regulation of antifungal peptide secretion	GO:0002801
positive regulation of antifungal peptide secretion	GO:0002802
positive regulation of antibacterial peptide production	GO:0002803
positive regulation of antifungal peptide production	GO:0002804
regulation of antimicrobial peptide biosynthetic process	GO:0002805
negative regulation of antimicrobial peptide biosynthetic process	GO:0002806
positive regulation of antimicrobial peptide biosynthetic process	GO:0002807
regulation of antibacterial peptide biosynthetic process	GO:0002808
negative regulation of antibacterial peptide biosynthetic process	GO:0002809
regulation of antifungal peptide biosynthetic process	GO:0002810
negative regulation of antifungal peptide biosynthetic process	GO:0002811
biosynthetic process of antibacterial peptides active against Gram-negative bacteria	GO:0002812
regulation of biosynthetic process of antibacterial peptides active against Gram-negative bacteria	GO:0002813
negative regulation of biosynthetic process of antibacterial peptides active against Gram-negative bacteria	GO:0002814
biosynthetic process of antibacterial peptides active against Gram-positive bacteria	GO:0002815
regulation of biosynthetic process of antibacterial peptides active against Gram-positive bacteria	GO:0002816
negative regulation of biosynthetic process of antibacterial peptides active against Gram-positive bacteria	GO:0002817
intracellular defense response	GO:0002818
regulation of adaptive immune response	GO:0002819
negative regulation of adaptive immune response	GO:0002820
positive regulation of adaptive immune response	GO:0002821
regulation of adaptive immune response based on somatic recombination of immune receptors built from immunoglobulin superfamily domains	GO:0002822
negative regulation of adaptive immune response based on somatic recombination of immune receptors built from immunoglobulin superfamily domains	GO:0002823
positive regulation of adaptive immune response based on somatic recombination of immune receptors built from immunoglobulin superfamily domains	GO:0002824
regulation of T-helper 1 type immune response	GO:0002825
negative regulation of T-helper 1 type immune response	GO:0002826
positive regulation of T-helper 1 type immune response	GO:0002827
regulation of type 2 immune response	GO:0002828
negative regulation of type 2 immune response	GO:0002829
positive regulation of type 2 immune response	GO:0002830
regulation of response to biotic stimulus	GO:0002831
negative regulation of response to biotic stimulus	GO:0002832
positive regulation of response to biotic stimulus	GO:0002833
regulation of response to tumor cell	GO:0002834
negative regulation of response to tumor cell	GO:0002835
positive regulation of response to tumor cell	GO:0002836
regulation of immune response to tumor cell	GO:0002837
negative regulation of immune response to tumor cell	GO:0002838
positive regulation of immune response to tumor cell	GO:0002839
regulation of T cell mediated immune response to tumor cell	GO:0002840
negative regulation of T cell mediated immune response to tumor cell	GO:0002841
positive regulation of T cell mediated immune response to tumor cell	GO:0002842
regulation of tolerance induction to tumor cell	GO:0002843
negative regulation of tolerance induction to tumor cell	GO:0002844
positive regulation of tolerance induction to tumor cell	GO:0002845
regulation of T cell tolerance induction to tumor cell	GO:0002846
negative regulation of T cell tolerance induction to tumor cell	GO:0002847
positive regulation of T cell tolerance induction to tumor cell	GO:0002848
regulation of peripheral T cell tolerance induction	GO:0002849
negative regulation of peripheral T cell tolerance induction	GO:0002850
positive regulation of peripheral T cell tolerance induction	GO:0002851
regulation of T cell mediated cytotoxicity directed against tumor cell target	GO:0002852
negative regulation of T cell mediated cytotoxicity directed against tumor cell target	GO:0002853
positive regulation of T cell mediated cytotoxicity directed against tumor cell target	GO:0002854
regulation of natural killer cell mediated immune response to tumor cell	GO:0002855
negative regulation of natural killer cell mediated immune response to tumor cell	GO:0002856
positive regulation of natural killer cell mediated immune response to tumor cell	GO:0002857
regulation of natural killer cell mediated cytotoxicity directed against tumor cell target	GO:0002858
negative regulation of natural killer cell mediated cytotoxicity directed against tumor cell target	GO:0002859
positive regulation of natural killer cell mediated cytotoxicity directed against tumor cell target	GO:0002860
regulation of inflammatory response to antigenic stimulus	GO:0002861
negative regulation of inflammatory response to antigenic stimulus	GO:0002862
positive regulation of inflammatory response to antigenic stimulus	GO:0002863
regulation of acute inflammatory response to antigenic stimulus	GO:0002864
negative regulation of acute inflammatory response to antigenic stimulus	GO:0002865
positive regulation of acute inflammatory response to antigenic stimulus	GO:0002866
regulation of B cell deletion	GO:0002867
negative regulation of B cell deletion	GO:0002868
positive regulation of B cell deletion	GO:0002869
T cell anergy	GO:0002870
regulation of natural killer cell tolerance induction	GO:0002871
negative regulation of natural killer cell tolerance induction	GO:0002872
positive regulation of natural killer cell tolerance induction	GO:0002873
regulation of chronic inflammatory response to antigenic stimulus	GO:0002874
negative regulation of chronic inflammatory response to antigenic stimulus	GO:0002875
positive regulation of chronic inflammatory response to antigenic stimulus	GO:0002876
regulation of acute inflammatory response to non-antigenic stimulus	GO:0002877
negative regulation of acute inflammatory response to non-antigenic stimulus	GO:0002878
positive regulation of acute inflammatory response to non-antigenic stimulus	GO:0002879
regulation of chronic inflammatory response to non-antigenic stimulus	GO:0002880
negative regulation of chronic inflammatory response to non-antigenic stimulus	GO:0002881
positive regulation of chronic inflammatory response to non-antigenic stimulus	GO:0002882
regulation of hypersensitivity	GO:0002883
negative regulation of hypersensitivity	GO:0002884
positive regulation of hypersensitivity	GO:0002885
regulation of myeloid leukocyte mediated immunity	GO:0002886
negative regulation of myeloid leukocyte mediated immunity	GO:0002887
positive regulation of myeloid leukocyte mediated immunity	GO:0002888
regulation of immunoglobulin mediated immune response	GO:0002889
negative regulation of immunoglobulin mediated immune response	GO:0002890
positive regulation of immunoglobulin mediated immune response	GO:0002891
regulation of type II hypersensitivity	GO:0002892
negative regulation of type II hypersensitivity	GO:0002893
positive regulation of type II hypersensitivity	GO:0002894
regulation of central B cell tolerance induction	GO:0002895
negative regulation of central B cell tolerance induction	GO:0002896
positive regulation of central B cell tolerance induction	GO:0002897
regulation of central B cell deletion	GO:0002898
negative regulation of central B cell deletion	GO:0002899
positive regulation of central B cell deletion	GO:0002900
mature B cell apoptotic process	GO:0002901
regulation of B cell apoptotic process	GO:0002902
negative regulation of B cell apoptotic process	GO:0002903
positive regulation of B cell apoptotic process	GO:0002904
regulation of mature B cell apoptotic process	GO:0002905
negative regulation of mature B cell apoptotic process	GO:0002906
positive regulation of mature B cell apoptotic process	GO:0002907
regulation of peripheral B cell deletion	GO:0002908
negative regulation of peripheral B cell deletion	GO:0002909
positive regulation of peripheral B cell deletion	GO:0002910
regulation of lymphocyte anergy	GO:0002911
negative regulation of lymphocyte anergy	GO:0002912
positive regulation of lymphocyte anergy	GO:0002913
regulation of central B cell anergy	GO:0002914
negative regulation of central B cell anergy	GO:0002915
positive regulation of central B cell anergy	GO:0002916
regulation of peripheral B cell anergy	GO:0002917
negative regulation of peripheral B cell anergy	GO:0002918
positive regulation of peripheral B cell anergy	GO:0002919
regulation of humoral immune response	GO:0002920
negative regulation of humoral immune response	GO:0002921
positive regulation of humoral immune response	GO:0002922
regulation of humoral immune response mediated by circulating immunoglobulin	GO:0002923
negative regulation of humoral immune response mediated by circulating immunoglobulin	GO:0002924
positive regulation of humoral immune response mediated by circulating immunoglobulin	GO:0002925
tRNA wobble base 5-methoxycarbonylmethyl-2-thiouridine biosynthesis.	GO:0002926
archaeosine-tRNA biosynthetic process	GO:0002927
trabecular meshwork development	GO:0002930
response to ischemia	GO:0002931
tendon sheath development	GO:0002932
lipid hydroxylation	GO:0002933
desmosome organization	GO:0002934
bradykinin biosynthetic process	GO:0002936
tRNA 4-thiouridine biosynthesis	GO:0002937
tRNA guanine ribose methylation	GO:0002938
tRNA N1-guanine methylation	GO:0002939
tRNA N2-guanine methylation	GO:0002940
synoviocyte proliferation	GO:0002941
tRNA m2,2-guanine biosynthesis	GO:0002942
tRNA dihydrouridine synthesis	GO:0002943
tRNA C5-cytosine methylation	GO:0002946
tRNA threonylcarbamoyladenosine modification	GO:0002949
regionalization	GO:0003002
follicular fluid formation in ovarian follicle antrum involved in fused antrum stage	GO:0003003
follicular fluid formation in ovarian follicle antrum involved in distinct antral spaces stage	GO:0003004
follicular fluid formation in ovarian follicle antrum involved in scattered antral spaces stage	GO:0003005
developmental process involved in reproduction	GO:0003006
heart morphogenesis	GO:0003007
system process	GO:0003008
skeletal muscle contraction	GO:0003009
voluntary skeletal muscle contraction	GO:0003010
involuntary skeletal muscle contraction	GO:0003011
muscle system process	GO:0003012
circulatory system process	GO:0003013
renal system process	GO:0003014
heart process	GO:0003015
respiratory system process	GO:0003016
lymph circulation	GO:0003017
vascular process in circulatory system	GO:0003018
central nervous system control of baroreceptor feedback	GO:0003019
detection of reduced oxygen by chemoreceptor signaling	GO:0003020
detection of increased carbon dioxide by chemoreceptor signaling	GO:0003021
detection of pH by chemoreceptor signaling	GO:0003022
baroreceptor detection of increased arterial stretch	GO:0003023
baroreceptor detection of decreased arterial stretch	GO:0003024
regulation of systemic arterial blood pressure by baroreceptor feedback	GO:0003025
regulation of systemic arterial blood pressure by aortic arch baroreceptor feedback	GO:0003026
regulation of systemic arterial blood pressure by carotid body chemoreceptor signaling	GO:0003027
regulation of systemic arterial blood pressure by aortic body chemoreceptor signaling	GO:0003028
detection of hypoxic conditions in blood by carotid body chemoreceptor signaling	GO:0003029
detection of hydrogen ion	GO:0003030
detection of carbon dioxide	GO:0003031
detection of oxygen	GO:0003032
detection of hypoxic conditions in blood by aortic body chemoreceptor signaling	GO:0003033
detection of increased carbon dioxide by aortic body chemoreceptor signaling	GO:0003034
detection of increased carbon dioxide by carotid body chemoreceptor signaling	GO:0003035
detection of pH by aortic body chemoreceptor signaling	GO:0003036
detection of pH by carotid body chemoreceptor signaling	GO:0003037
detection of reduced oxygen by aortic body chemoreceptor signaling	GO:0003038
detection of reduced oxygen by carotid body chemoreceptor signaling	GO:0003039
excitation of vasomotor center by aortic body chemoreceptor signaling	GO:0003040
excitation of vasomotor center by carotid body chemoreceptor signaling	GO:0003041
vasoconstriction of artery involved in carotid body chemoreceptor response to lowering of systemic arterial blood pressure	GO:0003042
vasoconstriction of artery involved in aortic body chemoreceptor response to lowering of systemic arterial blood pressure	GO:0003043
regulation of systemic arterial blood pressure mediated by a chemical signal	GO:0003044
regulation of systemic arterial blood pressure by physical factors	GO:0003045
regulation of systemic arterial blood pressure by stress relaxation	GO:0003046
regulation of systemic arterial blood pressure by epinephrine	GO:0003047
regulation of systemic arterial blood pressure by norepinephrine	GO:0003048
regulation of systemic arterial blood pressure by capillary fluid shift	GO:0003049
regulation of systemic arterial blood pressure by atrial natriuretic peptide	GO:0003050
angiotensin-mediated drinking behavior	GO:0003051
circadian regulation of systemic arterial blood pressure	GO:0003052
circadian regulation of heart rate	GO:0003053
circadian regulation of systemic arterial blood pressure by the suprachiasmatic nucleus	GO:0003054
circadian regulation of heart rate by the suprachiasmatic nucleus	GO:0003055
regulation of vascular smooth muscle contraction	GO:0003056
regulation of the force of heart contraction by chemical signal	GO:0003057
hormonal regulation of the force of heart contraction	GO:0003058
positive regulation of the force of heart contraction by epinephrine	GO:0003059
negative regulation of the force of heart contraction by acetylcholine	GO:0003060
positive regulation of the force of heart contraction by norepinephrine	GO:0003061
regulation of heart rate by chemical signal	GO:0003062
negative regulation of heart rate by acetylcholine	GO:0003063
regulation of heart rate by hormone	GO:0003064
positive regulation of heart rate by epinephrine	GO:0003065
positive regulation of heart rate by norepinephrine	GO:0003066
circadian regulation of systemic arterial blood pressure by hormone	GO:0003067
regulation of systemic arterial blood pressure by acetylcholine	GO:0003068
acetylcholine-mediated vasodilation involved in regulation of systemic arterial blood pressure	GO:0003069
regulation of systemic arterial blood pressure by neurotransmitter	GO:0003070
renal system process involved in regulation of systemic arterial blood pressure	GO:0003071
renal control of peripheral vascular resistance involved in regulation of systemic arterial blood pressure	GO:0003072
regulation of systemic arterial blood pressure	GO:0003073
renal vasodilation of the peripheral vascular system involved in regulation of systemic arterial blood pressure	GO:0003075
regulation of systemic arterial blood pressure by renin-angiotensin	GO:0003081
negative regulation of renal output by angiotensin	GO:0003083
positive regulation of systemic arterial blood pressure	GO:0003084
negative regulation of systemic arterial blood pressure	GO:0003085
regulation of systemic arterial blood pressure by local renal renin-angiotensin	GO:0003086
positive regulation of the force of heart contraction by neuronal epinephrine	GO:0003087
positive regulation of the force of heart contraction by circulating epinephrine	GO:0003088
positive regulation of the force of heart contraction by circulating epinephrine-norepinephrine	GO:0003089
positive regulation of the force of heart contraction by neuronal epinephrine-norepinephrine	GO:0003090
renal water homeostasis	GO:0003091
renal water retention	GO:0003092
regulation of glomerular filtration	GO:0003093
glomerular filtration	GO:0003094
pressure natriuresis	GO:0003095
renal sodium ion transport	GO:0003096
renal water transport	GO:0003097
tubuloglomerular feedback	GO:0003098
positive regulation of the force of heart contraction by chemical signal	GO:0003099
regulation of systemic arterial blood pressure by endothelin	GO:0003100
regulation of systemic arterial blood pressure by circulatory epinephrine-norepinephrine	GO:0003101
positive regulation of glomerular filtration	GO:0003104
negative regulation of glomerular filtration	GO:0003105
negative regulation of glomerular filtration by angiotensin	GO:0003106
negative regulation of the force of heart contraction by chemical signal	GO:0003108
positive regulation of the force of heart contraction by circulating norepinephrine	GO:0003109
positive regulation of the force of heart contraction by neuronal norepinephrine	GO:0003110
positive regulation of heart rate by circulating epinephrine	GO:0003111
positive regulation of heart rate by neuronal epinephrine	GO:0003112
positive regulation of heart rate by neuronal norepinephrine	GO:0003113
positive regulation of heart rate by circulating norepinephrine	GO:0003114
regulation of vasoconstriction by epinephrine	GO:0003115
regulation of vasoconstriction by norepinephrine	GO:0003116
regulation of vasoconstriction by circulating norepinephrine	GO:0003117
regulation of vasoconstriction by neuronal norepinephrine	GO:0003118
regulation of vasoconstriction by neuronal epinephrine	GO:0003119
regulation of vasoconstriction by circulating epinephrine	GO:0003120
epinephrine-mediated vasodilation	GO:0003121
norepinephrine-mediated vasodilation	GO:0003122
detection of nodal flow	GO:0003127
heart field specification	GO:0003128
heart induction	GO:0003129
BMP signaling pathway involved in heart induction	GO:0003130
mesodermal-endodermal cell signaling	GO:0003131
mesodermal-endodermal cell signaling involved in heart induction	GO:0003132
endodermal-mesodermal cell signaling	GO:0003133
endodermal-mesodermal cell signaling involved in heart induction	GO:0003134
fibroblast growth factor receptor signaling pathway involved in heart induction	GO:0003135
negative regulation of heart induction by canonical Wnt signaling pathway	GO:0003136
Notch signaling pathway involved in heart induction	GO:0003137
primary heart field specification	GO:0003138
secondary heart field specification	GO:0003139
determination of left/right asymmetry in lateral mesoderm	GO:0003140
cardiogenic plate morphogenesis	GO:0003142
embryonic heart tube morphogenesis	GO:0003143
embryonic heart tube formation	GO:0003144
embryonic heart tube formation via epithelial folding	GO:0003145
heart jogging	GO:0003146
neural crest cell migration involved in heart formation	GO:0003147
outflow tract septum morphogenesis	GO:0003148
membranous septum morphogenesis	GO:0003149
muscular septum morphogenesis	GO:0003150
outflow tract morphogenesis	GO:0003151
morphogenesis of an epithelial fold involved in embryonic heart tube formation	GO:0003152
closure of embryonic heart tube	GO:0003153
BMP signaling pathway involved in determination of left/right symmetry	GO:0003154
BMP signaling pathway involved in determination of lateral mesoderm left/right asymmetry	GO:0003155
regulation of animal organ formation	GO:0003156
endocardium development	GO:0003157
endothelium development	GO:0003158
morphogenesis of an endothelium	GO:0003159
endocardium morphogenesis	GO:0003160
cardiac conduction system development	GO:0003161
atrioventricular node development	GO:0003162
sinoatrial node development	GO:0003163
His-Purkinje system development	GO:0003164
Purkinje myocyte development	GO:0003165
bundle of His development	GO:0003166
atrioventricular bundle cell differentiation	GO:0003167
Purkinje myocyte differentiation	GO:0003168
coronary vein morphogenesis	GO:0003169
heart valve development	GO:0003170
atrioventricular valve development	GO:0003171
sinoatrial valve development	GO:0003172
ventriculo bulbo valve development	GO:0003173
mitral valve development	GO:0003174
tricuspid valve development	GO:0003175
aortic valve development	GO:0003176
pulmonary valve development	GO:0003177
coronary sinus valve development	GO:0003178
heart valve morphogenesis	GO:0003179
aortic valve morphogenesis	GO:0003180
atrioventricular valve morphogenesis	GO:0003181
coronary sinus valve morphogenesis	GO:0003182
mitral valve morphogenesis	GO:0003183
pulmonary valve morphogenesis	GO:0003184
sinoatrial valve morphogenesis	GO:0003185
tricuspid valve morphogenesis	GO:0003186
ventriculo bulbo valve morphogenesis	GO:0003187
heart valve formation	GO:0003188
aortic valve formation	GO:0003189
atrioventricular valve formation	GO:0003190
coronary sinus valve formation	GO:0003191
mitral valve formation	GO:0003192
pulmonary valve formation	GO:0003193
sinoatrial valve formation	GO:0003194
tricuspid valve formation	GO:0003195
ventriculo bulbo valve formation	GO:0003196
endocardial cushion development	GO:0003197
epithelial to mesenchymal transition involved in endocardial cushion formation	GO:0003198
endocardial cushion to mesenchymal transition involved in heart valve formation	GO:0003199
endocardial cushion to mesenchymal transition involved in heart chamber septation	GO:0003200
epithelial to mesenchymal transition involved in coronary vasculature morphogenesis	GO:0003201
endocardial cushion to mesenchymal transition involved in cardiac skeleton development	GO:0003202
endocardial cushion morphogenesis	GO:0003203
cardiac skeleton development	GO:0003204
cardiac chamber development	GO:0003205
cardiac chamber morphogenesis	GO:0003206
cardiac chamber formation	GO:0003207
cardiac ventricle morphogenesis	GO:0003208
cardiac atrium morphogenesis	GO:0003209
cardiac atrium formation	GO:0003210
cardiac ventricle formation	GO:0003211
cardiac left atrium morphogenesis	GO:0003212
cardiac right atrium morphogenesis	GO:0003213
cardiac left ventricle morphogenesis	GO:0003214
cardiac right ventricle morphogenesis	GO:0003215
cardiac left atrium formation	GO:0003216
cardiac right atrium formation	GO:0003217
cardiac left ventricle formation	GO:0003218
cardiac right ventricle formation	GO:0003219
left ventricular cardiac muscle tissue morphogenesis	GO:0003220
right ventricular cardiac muscle tissue morphogenesis	GO:0003221
ventricular trabecula myocardium morphogenesis	GO:0003222
ventricular compact myocardium morphogenesis	GO:0003223
left ventricular compact myocardium morphogenesis	GO:0003224
left ventricular trabecular myocardium morphogenesis	GO:0003225
right ventricular compact myocardium morphogenesis	GO:0003226
right ventricular trabecular myocardium morphogenesis	GO:0003227
atrial cardiac muscle tissue development	GO:0003228
ventricular cardiac muscle tissue development	GO:0003229
cardiac atrium development	GO:0003230
cardiac ventricle development	GO:0003231
bulbus arteriosus development	GO:0003232
bulbus arteriosus morphogenesis	GO:0003233
bulbus arteriosus formation	GO:0003234
sinus venosus development	GO:0003235
sinus venosus morphogenesis	GO:0003236
sinus venosus formation	GO:0003237
conus arteriosus development	GO:0003238
conus arteriosus morphogenesis	GO:0003239
conus arteriosus formation	GO:0003240
growth involved in heart morphogenesis	GO:0003241
cardiac chamber ballooning	GO:0003242
circumferential growth involved in left ventricle morphogenesis	GO:0003243
radial growth involved in right ventricle morphogenesis	GO:0003244
cardiac muscle tissue growth involved in heart morphogenesis	GO:0003245
embryonic cardiac muscle cell growth involved in heart morphogenesis	GO:0003246
post-embryonic cardiac muscle cell growth involved in heart morphogenesis	GO:0003247
heart capillary growth	GO:0003248
cell proliferation involved in heart valve morphogenesis	GO:0003249
regulation of cell proliferation involved in heart valve morphogenesis	GO:0003250
positive regulation of cell proliferation involved in heart valve morphogenesis	GO:0003251
negative regulation of cell proliferation involved in heart valve morphogenesis	GO:0003252
cardiac neural crest cell migration involved in outflow tract morphogenesis	GO:0003253
regulation of membrane depolarization	GO:0003254
endocardial precursor cell differentiation	GO:0003255
regulation of transcription from RNA polymerase II promoter involved in myocardial precursor cell differentiation	GO:0003256
positive regulation of transcription from RNA polymerase II promoter involved in myocardial precursor cell differentiation	GO:0003257
regulation of transcription from RNA polymerase II promoter involved in endocardial precursor cell differentiation	GO:0003258
cardioblast anterior-lateral migration	GO:0003259
cardioblast migration	GO:0003260
cardiac muscle progenitor cell migration to the midline involved in heart field formation	GO:0003261
endocardial progenitor cell migration to the midline involved in heart field formation	GO:0003262
cardioblast proliferation	GO:0003263
regulation of cardioblast proliferation	GO:0003264
regulation of primary heart field cardioblast proliferation	GO:0003265
regulation of secondary heart field cardioblast proliferation	GO:0003266
canonical Wnt signaling pathway involved in positive regulation of secondary heart field cardioblast proliferation	GO:0003267
fibroblast growth factor receptor signaling pathway involved in regulation of secondary heart field cardioblast proliferation	GO:0003268
BMP signaling pathway involved in regulation of secondary heart field cardioblast proliferation	GO:0003269
Notch signaling pathway involved in regulation of secondary heart field cardioblast proliferation	GO:0003270
smoothened signaling pathway involved in regulation of secondary heart field cardioblast proliferation	GO:0003271
endocardial cushion formation	GO:0003272
cell migration involved in endocardial cushion formation	GO:0003273
endocardial cushion fusion	GO:0003274
apoptotic process involved in outflow tract morphogenesis	GO:0003275
apoptotic process involved in heart valve morphogenesis	GO:0003276
apoptotic process involved in endocardial cushion morphogenesis	GO:0003277
apoptotic process involved in heart morphogenesis	GO:0003278
cardiac septum development	GO:0003279
ventricular septum development	GO:0003281
ventricular septum intermedium development	GO:0003282
atrial septum development	GO:0003283
septum primum development	GO:0003284
septum secundum development	GO:0003285
atrial septum intermedium development	GO:0003286
ventricular septum intermedium morphogenesis	GO:0003288
atrial septum primum morphogenesis	GO:0003289
atrial septum secundum morphogenesis	GO:0003290
atrial septum intermedium morphogenesis	GO:0003291
cardiac septum cell differentiation	GO:0003292
heart valve cell differentiation	GO:0003293
atrial ventricular junction remodeling	GO:0003294
cell proliferation involved in atrial ventricular junction remodeling	GO:0003295
apoptotic process involved in atrial ventricular junction remodeling	GO:0003296
heart wedging	GO:0003297
physiological muscle hypertrophy	GO:0003298
muscle hypertrophy in response to stress	GO:0003299
cardiac muscle hypertrophy	GO:0003300
physiological cardiac muscle hypertrophy	GO:0003301
transforming growth factor beta receptor signaling pathway involved in heart jogging	GO:0003302
BMP signaling pathway involved in heart jogging	GO:0003303
myocardial epithelial involution involved in heart jogging	GO:0003304
cell migration involved in heart jogging	GO:0003305
Wnt signaling pathway involved in heart development	GO:0003306
regulation of Wnt signaling pathway involved in heart development	GO:0003307
negative regulation of Wnt signaling pathway involved in heart development	GO:0003308
type B pancreatic cell differentiation	GO:0003309
pancreatic A cell differentiation	GO:0003310
pancreatic D cell differentiation	GO:0003311
pancreatic PP cell differentiation	GO:0003312
heart rudiment development	GO:0003313
heart rudiment morphogenesis	GO:0003314
heart rudiment formation	GO:0003315
establishment of myocardial progenitor cell apical/basal polarity	GO:0003316
cardioblast cell midline fusion	GO:0003317
cell migration to the midline involved in heart development	GO:0003318
cardioblast migration to the midline involved in heart rudiment formation	GO:0003319
heart rudiment involution	GO:0003320
positive regulation of blood pressure by epinephrine-norepinephrine	GO:0003321
pancreatic A cell development	GO:0003322
type B pancreatic cell development	GO:0003323
pancreatic D cell development	GO:0003324
pancreatic PP cell development	GO:0003325
pancreatic A cell fate commitment	GO:0003326
type B pancreatic cell fate commitment	GO:0003327
pancreatic D cell fate commitment	GO:0003328
pancreatic PP cell fate commitment	GO:0003329
regulation of extracellular matrix constituent secretion	GO:0003330
positive regulation of extracellular matrix constituent secretion	GO:0003331
negative regulation of extracellular matrix constituent secretion	GO:0003332
amino acid transmembrane transport	GO:0003333
keratinocyte development	GO:0003334
corneocyte development	GO:0003335
corneocyte desquamation	GO:0003336
mesenchymal to epithelial transition involved in metanephros morphogenesis	GO:0003337
metanephros morphogenesis	GO:0003338
regulation of mesenchymal to epithelial transition involved in metanephros morphogenesis	GO:0003339
negative regulation of mesenchymal to epithelial transition involved in metanephros morphogenesis	GO:0003340
cilium movement	GO:0003341
proepicardium development	GO:0003342
septum transversum development	GO:0003343
pericardium morphogenesis	GO:0003344
proepicardium cell migration involved in pericardium morphogenesis	GO:0003345
epicardium-derived cell migration to the myocardium	GO:0003346
epicardial cell to mesenchymal cell transition	GO:0003347
cardiac endothelial cell differentiation	GO:0003348
epicardium-derived cardiac endothelial cell differentiation	GO:0003349
pulmonary myocardium development	GO:0003350
epithelial cilium movement	GO:0003351
regulation of cilium movement	GO:0003352
positive regulation of cilium movement	GO:0003353
negative regulation of cilium movement	GO:0003354
cilium movement involved in otolith formation	GO:0003355
regulation of cilium beat frequency	GO:0003356
noradrenergic neuron differentiation	GO:0003357
noradrenergic neuron development	GO:0003358
noradrenergic neuron fate commitment	GO:0003359
brainstem development	GO:0003360
noradrenergic neuron differentiation involved in brainstem development	GO:0003361
noradrenergic neuron fate commitment involved in brainstem development	GO:0003362
lamellipodium assembly involved in ameboidal cell migration	GO:0003363
lamellipodium assembly involved in mesendodermal cell migration	GO:0003364
establishment of cell polarity involved in ameboidal cell migration	GO:0003365
cell-matrix adhesion involved in ameboidal cell migration	GO:0003366
cell-cell adhesion involved in ameboidal cell migration	GO:0003367
cell-matrix adhesion involved in mesendodermal cell migration	GO:0003368
establishment of cell polarity involved in mesendodermal cell migration	GO:0003369
cell-cell adhesion involved in mesendodermal cell migration	GO:0003370
establishment or maintenance of cytoskeleton polarity involved in ameboidal cell migration	GO:0003371
establishment or maintenance of cytoskeleton polarity involved in mesendodermal cell migration	GO:0003372
dynamin family protein polymerization involved in membrane fission	GO:0003373
dynamin family protein polymerization involved in mitochondrial fission	GO:0003374
regulation of dynamin family protein polymerization involved in membrane fission	GO:0003375
sphingosine-1-phosphate signaling pathway	GO:0003376
regulation of apoptosis by sphingosine-1-phosphate signaling pathway	GO:0003377
regulation of inflammatory response by sphingosine-1-phosphate signaling pathway	GO:0003378
establishment of cell polarity involved in gastrulation cell migration	GO:0003379
establishment or maintenance of cytoskeleton polarity involved in gastrulation	GO:0003380
epithelial cell morphogenesis involved in gastrulation	GO:0003381
epithelial cell morphogenesis	GO:0003382
apical constriction	GO:0003383
apical constriction involved in gastrulation	GO:0003384
cell-cell signaling involved in amphid sensory organ development	GO:0003385
amphid sensory organ development	GO:0003386
neuron differentiation involved in amphid sensory organ development	GO:0003387
neuron development involved in amphid sensory organ development	GO:0003388
retrograde extension	GO:0003389
dendrite development by retrograde extension	GO:0003390
amphid sensory organ dendrite retrograde extension	GO:0003391
cell adhesion involved in retrograde extension	GO:0003392
neuron migration involved in retrograde extension	GO:0003393
cell adhesion involved in dendrite retrograde extension	GO:0003394
neuron migration involved in dendrite retrograde extension	GO:0003395
cell adhesion involved in amphid sensory organ dendrite retrograde extension	GO:0003396
neuron migration involved in amphid sensory organ dendrite retrograde extension	GO:0003397
glial cell differentiation involved in amphid sensory organ development	GO:0003398
cytoneme morphogenesis	GO:0003399
regulation of COPII vesicle coating	GO:0003400
axis elongation	GO:0003401
planar cell polarity pathway involved in axis elongation	GO:0003402
optic vesicle formation	GO:0003403
optic vesicle morphogenesis	GO:0003404
optic vesicle elongation	GO:0003405
retinal pigment epithelium development	GO:0003406
neural retina development	GO:0003407
optic cup formation involved in camera-type eye development	GO:0003408
optic cup structural organization	GO:0003409
anterior rotation of the optic cup	GO:0003410
cell motility involved in camera-type eye morphogenesis	GO:0003411
establishment of epithelial cell apical/basal polarity involved in camera-type eye morphogenesis	GO:0003412
chondrocyte differentiation involved in endochondral bone morphogenesis	GO:0003413
chondrocyte morphogenesis involved in endochondral bone morphogenesis	GO:0003414
chondrocyte hypertrophy	GO:0003415
endochondral bone growth	GO:0003416
growth plate cartilage development	GO:0003417
growth plate cartilage chondrocyte differentiation	GO:0003418
growth plate cartilage chondrocyte proliferation	GO:0003419
regulation of growth plate cartilage chondrocyte proliferation	GO:0003420
growth plate cartilage axis specification	GO:0003421
[truncated: 27,586 more rows]
