# Supplementary material for: Subtle left-right asymmetry of gene expression profiles in embryonic and foetal human brains
Source: Sci Rep. 2018 Sep 4;8:12606. doi: 10.1038/s41598-018-29496-2 (PMC6123426; doi:10.1038/s41598-018-29496-2)
Supplement: Supplementary file 6 — Supplementary Table 5 [file 41598_2018_29496_MOESM6_ESM.xlsx]

## Sheet: unique CP_genes
Symbol
A1BG
A2M-AS1
A2ML1
ABCA12
ABCA13
ABCA6
ABCC6
ABCC6P1
ABCC6P2
ABI3
ACAP1
ACE2
ACKR4
ACOT11
ACOX2
ACP5
ACPP
ACSL5
ACTG2
ACTR3C
ACTRT3
ADAM32
ADAMTS14
ADAMTS9-AS1
ADAMTS9-AS2
ADAMTSL4
ADGB
ADGRE5
ADH1B
ADTRP
AFAP1-AS1
AGPAT2
AGPAT9
AGR2
AGR3
AGTR1
AIPL1
AK8
AKR7A3
ALDH1A2
ALDH3B1
ALOX12
ALOX12P2
ALOX5
ALOX5AP
ALPK2
ALS2CR12
ALX1
ANKDD1B
ANKK1
ANKRD33
ANKRD53
ANKRD66
ANKRD9
ANKUB1
ANXA9
AOAH
AOC3
APOBEC3B
APOBEC3C
APOBEC3D
APOBEC3F
APOBEC3G
APOBEC4
APOBR
APOL1
APOL3
APOL6
AQP3
AQP7P1
ARHGAP25
ARHGAP30
ARHGAP8
ARHGAP9
ARHGEF34P
ARSE
ARSI
ART3
ART5
ARTN
ASB9
ASPA
ASPG
ATE1-AS1
ATP13A5
ATP2A1
ATP4B
B3GNT7
B3GNT9
BAIAP2L2
BANCR
BARX2
BCL3
BCO1
BHLHE40-AS1
BHMT2
BIRC3
BIRC7
BLNK
BPIFB4
BRE-AS1
BST1
BST2
BTBD19
BTC
BTK
C10orf111
C10orf126
C10orf128
C10orf67
C11orf16
C11orf45
C11orf97
C14orf180
C14orf39
C15orf26
C16orf71
C16orf86
C16orf93
C16orf95
C19orf18
C19orf35
C19orf81
C1orf101
C1orf110
C1orf141
C1orf158
C1orf162
C1orf189
C1orf194
C1orf87
C1QTNF7
C20orf195
C20orf85
C22orf15
C2orf50
C2orf54
C2orf70
C2orf71
C2orf73
C2orf91
C3AR1
C4orf22
C4orf47
C5AR1
C5orf56
C6
C6orf163
C6orf223
C6orf58
C8orf22
C9orf117
C9orf135
C9orf171
C9orf43
CA4
CA9
CACNA1F
CACNA2D4
CACNG1
CACNG6
CAPN12
CARD6
CARD8-AS1
CASP12
CASP4
CASP8
CATIP
CATSPERD
CBLN3
CCDC102A
CCDC141
CCDC153
CCDC175
CCDC178
CCDC33
CCDC36
CCDC37
CCDC42B
CCDC60
CCDC67
CCDC68
CCDC69
CCDC78
CCDC89
CCKAR
CCL13
CCL14
CCL2
CCL3
CCND2-AS1
CCNO
CCR1
CD163
CD164L2
CD180
CD1D
CD200R1
CD209
CD22
CD28
CD37
CD40
CD69
CD7
CD86
CDC37L1-AS1
CDC42BPG
CDC42EP5
CDCP1
CDHR4
CDHR5
CDNF
CEBPB
CEBPD
CETP
CFAP99
CFD
CFP
CFTR
CHMP1B2P
CHMP4C
CIB4
CKMT2
CLCNKA
CLCNKB
CLDN16
CLDN18
CLDN19
CLDN2
CLDN3
CLDN4
CLEC18C
CLEC1A
CLEC2B
CLEC4GP1
CMAHP
CMKLR1
CMTM7
CMTM8
CNN1
COL17A1
COL6A4P2
COLCA2
COLEC10
COLEC11
COPZ2
CORIN
COX4I2
COX6B2
CPA2
CPM
CPZ
CR1
CRACR2B
CRIP1
CRISP2
CRYGS
CSF2RA
CSF2RB
CTAGE8
CTCFL
CTF1
CTSLP2
CXCL1
CXCL16
CXCL2
CXCR2P1
CYP2J2
CYP2W1
CYSLTR1
CYSRT1
CYTH4
CYTL1
D21S2088E
DAPL1
DCDC1
DCDC2B
DCST2
DEF6
DENND2C
DENND2D
DES
DHRS2
DHRS4L1
DHX58
DLGAP1-AS1
DMGDH
DMRT1
DMRTC1
DMRTC1B
DNAH3
DNAI2
DNAJB13
DNAJC9-AS1
DNASE1L3
DNM3OS
DOK2
DOK7
DPEP2
DRAM1
DTX2P1-UPK3BP1-PMS2P11
DUSP27
DYDC1
DYNLRB2
ECEL1P2
ECSCR
EDAR
EDN2
EFCAB10
EGR2
EIF1B-AS1
ELF4
EMBP1
ENTPD3-AS1
EPB41L4A-AS2
EPHA1
EPHX3
EPHX4
EPSTI1
ERICH6-AS1
ERMN
ERP27
ERVMER34-1
ESM1
ESPNL
ESRP2
EVA1A
EVA1B
EVPL
EWSAT1
EXOC3L1
EXOC3L2
F10
F5
F7
FABP4
FAIM3
FAM138A
FAM138F
FAM153A
FAM153B
FAM153C
FAM160A1
FAM162B
FAM166B
FAM167A-AS1
FAM179A
FAM180B
FAM183A
FAM201A
FAM221B
FAM227B
FAM230B
FAM26E
FAM74A3
FAM83B
FAM86B3P
FAM86HP
FAM86JP
FAM92B
FBP2
FBXL13
FBXO22-AS1
FBXW10
FER1L5
FERMT3
FGD2
FGF16
FGL1
FIGF
FLJ26850
FLJ36777
FLJ45079
FLVCR1-AS1
FMO1
FMO4
FMOD
FOSB
FOXD2
FOXL1
FOXL2NB
FOXN3-AS1
FOXS1
FRK
FUOM
FXYD3
FXYD5
GAB3
GALNT5
GAS2L2
GAS6-AS2
GATA6
GATA6-AS1
GBGT1
GBP1
GBP2
GBP3
GDF15
GDF5
GHRLOS
GIMAP1
GIMAP1-GIMAP5
GIMAP2
GIMAP5
GIMAP7
GIPC2
GIPR
GJB7
GLIS1
GLUD2
GLYATL1
GMDS-AS1
GNA15
GNN
GPA33
GPBAR1
GPIHBP1
GPR135
GPR143
GPR146
GPR160
GPR183
GPR1-AS
GPR35
GPR52
GRAMD2
GRB7
GRIN3B
GRP
GRPR
GSC
GSDMD
GSTA3
GSTT2
GTF2A1L
GXYLT2
GYLTL1B
GYPB
HAAO
HACD4
HFE
HIC1
HK3
HLA-DMA
HLA-DMB
HLA-DPA1
HLA-DQB1
HLA-DRA
HLA-DRB5
HLA-H
HLX
HMGCS2
HORMAD2
HOTS
HRC
HRCT1
HRH2
HSBP1L1
HSD17B2
HSPA6
HSPA7
HSPB6
HSPB7
ICAM1
ICAM3
ICOSLG
ID2-AS1
IFI30
IFI35
IGFBP7-AS1
IHH
IKBKE
IL15
IL1A
IL1R1
IL1RAPL2
IL32
IL3RA
INCA1
INS-IGF2
IP6K3
ISM2
ITGAM
ITIH3
ITPR1-AS1
KAAG1
KANSL1-AS1
KAZALD1
KCNE1
KCNE2
KCNJ2-AS1
KCNK13
KCNK15
KCNQ1
KCTD14
KDELR3
KIAA0040
KIAA1211L
KIAA1257
KIAA2012
KIF19
KIF6
KLF1
KLHDC7A
KLHL6
KLKB1
KRT1
KRT17
KRT5
LAT2
LAYN
LBHD1
LCA5L
LCP2
LDHD
LDLRAD2
LEFTY2
LEKR1
LIF
LILRB4
LILRB5
LIM2
LIMS3
LIMS3L
LINC00173
LINC00202-2
LINC00271
LINC00305
LINC00310
LINC00488
LINC00877
LINC00880
LINC00908
LINC00937
LINC00958
LINC00959
LINC01085
LINC01088
LINC01091
LINC01116
LINC01119
LINC01139
LINC01164
LINC01176
LINC01186
LINC01239
LINC01341
LINC01356
LLGL2
LMNTD1
LMNTD2
LMOD1
LOC100129203
LOC100129461
LOC100130238
LOC100233156
LOC100289361
LOC100499484
LOC100505666
LOC100506178
LOC100506258
LOC100506314
LOC100506476
LOC100506834
LOC100507002
LOC100507250
LOC100507291
LOC100507316
LOC100507387
LOC100507424
LOC100507462
LOC100652768
LOC100996348
LOC101927023
LOC101927045
LOC101927056
LOC101927204
LOC101927365
LOC101927765
LOC101927811
LOC101927815
LOC101928303
LOC101928402
LOC101928841
LOC101929128
LOC101929555
LOC101930071
LOC102467073
LOC103908605
LOC149684
LOC158960
LOC200772
LOC283038
LOC388780
LOC388849
LOC400612
LOC553103
LOC643711
LOC643733
LOC644936
LOC654342
LOC93432
LOXHD1
LOXL4
LPAR5
LRIT2
LRMP
LRRC18
LRRC43
LRRC71
LRRIQ3
LSP1
LST1
LY75
LY86
LY96
LYL1
LYPD3
M1AP
MALL
MAP3K15
MARCH10
MARCO
MARVELD2
MARVELD3
MAT1A
MB
MBNL1-AS1
MCIDAS
MCTP2
MED14OS
MEF2B
MEOX1
MEOX2
MESTIT1
METTL21EP
METTL7B
MFRP
MFSD7
MGC50722
MIATNB
MICALCL
MILR1
MIR646HG
MKRN7P
MLKL
MMP1
MMP21
MNDA
MRGPRF
MRLN
MRS2P2
MRVI1-AS1
MS4A4A
MS4A6A
MS4A8
MSLN
MSR1
MTMR8
MUC12
MUC5B
MUSK
MYCBPAP
MYH7B
MYL4
MYLK4
MYO3B
MYOCD
MYZAP
NAALADL1
NAPA-AS1
NCF2
NCF4
NCMAP
NEURL2
NFATC1
NFE2
NHLRC4
NKAPP1
NLRP1
NMI
NPR1
NR1H4
NRN1L
NRROS
NTF3
NUDT16P1
NUDT17
NUDT8
NUP210L
NUPR1
NXF2
NXF2B
OAS1
OAS2
ODF3B
OIT3
OR2A20P
OR2A9P
OR7E14P
OSR1
OXER1
OXGR1
P2RX6
P4HA3
PAMR1
PARVG
PCAT1
PCAT19
PCAT7
PDCD4-AS1
PEBP4
PEX11G
PF4
PGM5P2
PGM5P3-AS1
PGM5P4-AS1
PIH1D3
PIK3CD-AS2
PIK3CG
PLA1A
PLA2G5
PLAC8
PLAC9
PLAU
PLB1
PLD4
PLEKHF1
PLN
POM121L1P
POM121L8P
POM121L9P
POMC
PON3
POPDC2
POU2AF1
POU5F1B
PPP1R13L
PPP1R3G
PPP1R42
PRAM1
PRAP1
PRDM1
PRICKLE3
PRKAR2A-AS1
PRKCDBP
PRR18
PRR22
PRRG4
PRSS50
PRSS8
PSMB8
PSTPIP1
PTGER2
PTGS2
PTH1R
PTHLH
PTPN6
PTPRCAP
PXDNL
PYCARD
PYGM
RAB17
RAB20
RAB37
RAB38
RAB40A
RARRES1
RARRES3
RASGRP4
RASL11A
RASSF6
RASSF8-AS1
RBMS3-AS3
RBP7
RBPMS2
RDH5
RELB
REM1
RERGL
RGL3
RGR
RGS9BP
RHAG
RHBDF2
RHOD
RHOH
RHPN1-AS1
RIIAD1
RILP
RIN1
RIN3
RIPPLY3
RLN2
RNASE6
RNF157-AS1
RNF224
ROM1
ROPN1L
RPGRIP1
RPH3AL
RPS14P3
RPS2P32
RRAD
RSPH10B
RSPH10B2
RSPH14
RTCA-AS1
S100A4
S100A8
S100A9
SAP30L-AS1
SASH3
SCARA5
SCT
SEC14L5
SELE
SELL
SELP
SERHL
SERPINA1
SERPINA5
SERPIND1
SFRP5
SFTPD
SH2D4A
SH3RF2
SH3TC1
SIGLEC1
SIX1
SKAP1
SLC13A2
SLC14A1
SLC16A5
SLC16A8
SLC17A9
SLC1A7
SLC22A8
SLC28A3
SLC2A1-AS1
SLC35G1
SLC38A11
SLC38A4
SLC39A4
SLC43A1
SLC47A2
SLC51B
SLC5A5
SLC6A16
SLCO1B3
SLFN12
SMAGP
SMIM1
SMIM5
SMIM6
SMPDL3B
SNAI1
SNTG2
SNX29P2
SNX31
SOD3
SOST
SOX17
SOX18
SP140L
SPAG4
SPATA4
SPATA41
SPATS1
SPIN2A
SPTLC3
SQRDL
SRPX2
SRRM2-AS1
SRY
SSC4D
SSC5D
ST6GALNAC2
STAP2
STARD5
STEAP1
STEAP1B
STMND1
STOML3
STX11
STX17-AS1
SUGCT
SULT1A2
SVOPL
SYCP1
SYNE3
SYT8
SYTL1
SYTL3
TACR3
TACSTD2
TAF7L
TAPBPL
TARID
TBL1Y
TBX15
TBX2
TBX4
TBXAS1
TCF15
TCF21
TCP11X2
TCTE1
TCTEX1D4
TDRD10
TEC
TEKT3
TEKT4
TESC
TESK2
TEX11
TEX26
TFCP2L1
TFEB
TFEC
TFPI2
THEMIS2
TIMD4
TINAGL1
TJP3
TLCD1
TLDC2
TLR3
TLR5
TLR6
TM6SF2
TMC5
TMCO4
TMEM106A
TMEM125
TMEM144
TMEM190
TMEM200B
TMEM255B
TMEM256-PLSCR3
TMEM26
TMEM27
TMEM37
TMEM45B
TMEM52
TMEM72
TMIGD3
TMPRSS2
TMPRSS7
TNFAIP8L2
TNFRSF10C
TNFRSF11A
TNFRSF12A
TNFRSF6B
TNFSF10
TNFSF8
TNN
TNNC1
TNNI3
TNNT3
TNRC6C-AS1
TOR4A
TPTE2P3
TRABD2B
TRADD
TREM1
TREML3P
TRIM34
TRIM38
TRPV4
TSGA10
TSPAN10
TSPAN19
TSPEAR
TSTD3
TTC16
TTC22
TTC23L
TTLL10
TTLL6
TTLL9
TUBA4B
TULP1
TWIST1
TYMP
TYR
TYRP1
UAP1L1
UBAP1L
UGT2A1
UGT3A2
UMODL1-AS1
UNC13D
UNC93B1
USH2A
USHBP1
USP27X-AS1
USP2-AS1
USP46-AS1
VAV1
VSIG8
VWA3B
WAS
WBSCR27
WDFY4
WDR38
WDR93
WFIKKN1
WISP1
WNK4
WNT9A
ZASP
ZBED3-AS1
ZBTB11-AS1
ZC3H12D
ZCWPW2
ZDHHC24
ZMYND12
ZNF295-AS1
ZNF600
ZNF837

## Sheet: GO_CP_vs_BG
GO-term (N total = 3078)	GO-number	Nr of genes	NES	NOM p-val	FDR q-val	FWER p-val	Side
SYNAPTIC SIGNALING	GO:0099536	342	-2.6646	0	0	0	left
HOMOPHILIC CELL ADHESION VIA PLASMA MEMBRANE ADHESION MOLECULES	GO:0007156	134	-2.61804	0	0	0	left
REGULATION OF POSTSYNAPTIC MEMBRANE POTENTIAL	GO:0060078	44	-2.51763	0	0	0	left
SYNAPSE ASSEMBLY	GO:0007416	66	-2.46328	0	0	0	left
MODULATION OF SYNAPTIC TRANSMISSION	GO:0050804	263	-2.4608	0	0	0	left
NEURON RECOGNITION	GO:0008038	33	-2.43928	0	0	0	left
NEURON CELL-CELL ADHESION	GO:0007158	15	-2.40454	0	0	0	left
RNA SPLICING, VIA TRANSESTERIFICATION REACTIONS	GO:0000375	257	-2.38924	0	0	0	left
DENDRITE MORPHOGENESIS	GO:0048813	42	-2.35916	0	9.07504e-05	0.001	left
TRANSMISSION OF NERVE IMPULSE	GO:0019226	42	-2.33534	0	8.16754e-05	0.001	left
NEURON-NEURON SYNAPTIC TRANSMISSION	GO:0007270	43	-2.33129	0	7.42504e-05	0.001	left
SYNAPSE ORGANIZATION	GO:0050808	138	-2.32944	0	6.80628e-05	0.001	left
AXONAL FASCICULATION	GO:0007413	20	-2.32032	0	6.28272e-05	0.001	left
REGULATION OF EXTENT OF CELL GROWTH	GO:0061387	95	-2.3042	0	0.00017338	0.003	left
REGULATION OF SYNAPTIC PLASTICITY	GO:0048167	128	-2.30367	0	0.000161821	0.003	left
RNA SPLICING	GO:0008380	342	-2.28981	0	0.000200397	0.004	left
SISTER CHROMATID SEGREGATION	GO:0000819	162	-2.27938	0	0.000373851	0.008	left
REGULATION OF AXONOGENESIS	GO:0050770	158	-2.26309	0	0.000573719	0.013	left
ADULT BEHAVIOR	GO:0030534	113	-2.26268	0	0.000543524	0.013	left
CENTRAL NERVOUS SYSTEM PROJECTION NEURON AXONOGENESIS	GO:0021952	21	-2.25797	0	0.000557481	0.014	left
POSITIVE REGULATION OF NEURON PROJECTION DEVELOPMENT	GO:0010976	216	-2.25704	0	0.000530935	0.014	left
REGULATION OF SYNAPSE STRUCTURE OR ACTIVITY	GO:0050803	207	-2.24864	0	0.000614407	0.017	left
MRNA PROCESSING	GO:0006397	397	-2.24842	0	0.000587694	0.017	left
CELL MORPHOGENESIS INVOLVED IN NEURON DIFFERENTIATION	GO:0048667	332	-2.24829	0	0.000563206	0.017	left
POSITIVE REGULATION OF AXON EXTENSION	GO:0045773	35	-2.24413	0	0.000571839	0.017	left
NUCLEAR CHROMOSOME SEGREGATION	GO:0098813	195	-2.2438	0	0.000549845	0.017	left
CENTRAL NERVOUS SYSTEM NEURON DEVELOPMENT	GO:0021954	66	-2.24081	0	0.000587192	0.019	left
CELL-CELL ADHESION VIA PLASMA-MEMBRANE ADHESION MOLECULES	GO:0098742	167	-2.23649	0	0.000594592	0.02	left
SYNAPTIC TRANSMISSION, GLUTAMATERGIC	GO:0035249	20	-2.22537	0	0.000790841	0.028	left
SISTER CHROMATID COHESION	GO:0007062	103	-2.20384	0	0.000974692	0.035	left
EXCITATORY POSTSYNAPTIC POTENTIAL	GO:0060079	23	-2.19731	0	0.000994199	0.037	left
CHROMATIN MODIFICATION	GO:0016569	474	-2.19452	0	0.00096313	0.037	left
REGULATION OF NEURON PROJECTION DEVELOPMENT	GO:0010975	374	-2.19047	0	0.00105475	0.042	left
NEURON PROJECTION MORPHOGENESIS	GO:0048812	362	-2.18989	0	0.00102372	0.042	left
RIBONUCLEOPROTEIN COMPLEX LOCALIZATION	GO:0071166	113	-2.18261	0	0.00110725	0.047	left
NEGATIVE REGULATION OF CHROMOSOME ORGANIZATION	GO:2001251	88	-2.17399	0	0.00116463	0.05	left
POSITIVE REGULATION OF NEURON DIFFERENTIATION	GO:0045666	271	-2.17323	0	0.00113315	0.05	left
MITOCHONDRIAL ATP SYNTHESIS COUPLED PROTON TRANSPORT	GO:0042776	17	2.18153	0	0.000856297	0.047	right
CELL-MATRIX ADHESION	GO:0007160	100	2.18357	0	0.00085127	0.046	right
MONOCARBOXYLIC ACID METABOLIC PROCESS	GO:0032787	374	2.18701	0	0.000810259	0.044	right
CELL REDOX HOMEOSTASIS	GO:0045454	55	2.1872	0	0.000822353	0.044	right
REGULATION OF INFLAMMATORY RESPONSE	GO:0050727	188	2.18905	0	0.000815925	0.043	right
CELLULAR RESPONSE TO CYTOKINE STIMULUS	GO:0071345	412	2.18929	0	0.000828478	0.043	right
POSITIVE REGULATION OF ALPHA BETA T CELL ACTIVATION	GO:0046638	31	2.19718	0	0.000726887	0.037	right
B CELL MEDIATED IMMUNITY	GO:0019724	50	2.19924	0	0.000738425	0.037	right
REGULATION OF ENDOTHELIAL CELL APOPTOTIC PROCESS	GO:2000351	29	2.20257	0	0.000710591	0.035	right
NEGATIVE REGULATION OF CYTOKINE PRODUCTION	GO:0001818	148	2.20276	0	0.000702632	0.035	right
REGULATION OF ALPHA-BETA T-CELL ACTIVATION	GO:0046637	43	2.20403	0	0.000714343	0.035	right
LEUKOCYTE MIGRATION	GO:0050900	175	2.20497	0	0.00072645	0.035	right
PEPTIDE CROSS-LINKING	GO:0018149	17	2.20959	0	0.00065406	0.031	right
INFLAMMATORY RESPONSE	GO:0006954	269	2.21833	0	0.000579134	0.027	right
CELLULAR LIPID CATABOLIC PROCESS	GO:0044242	119	2.2233	0	0.000546328	0.025	right
SUBSTRATE ADHESION-DEPENDENT CELL SPREADING	GO:0034446	37	2.22797	0	0.000533991	0.024	right
HUMORAL IMMUNE RESPONSE	GO:0006959	81	2.24215	0	0.00054388	0.024	right
LEUKOTRIENE METABOLIC PROCESS	GO:0006691	18	2.24997	0	0.000485588	0.021	right
REGULATION OF COAGULATION	GO:0050818	61	2.25517	0	0.000401151	0.017	right
REGULATION OF GRANULOCYTE CHEMOTAXIS	GO:0071622	24	2.26064	0	0.000385564	0.016	right
NUCLEOSIDE MONOPHOSPHATE METABOLIC PROCESS	GO:0009123	210	2.26352	0	0.000393275	0.016	right
NEGATIVE REGULATION OF IMMUNE RESPONSE	GO:0050777	78	2.30049	0	0.000199843	0.008	right
CELL-SUBSTRATE ADHESION	GO:0031589	143	2.30062	0	0.000204006	0.008	right
POSITIVE REGULATION OF CHEMOTAXIS	GO:0050921	88	2.3039	0	0.000208347	0.008	right
INTERFERON-GAMMA-MEDIATED SIGNALING PATHWAY	GO:0060333	57	2.30539	0	0.000159982	0.006	right
EPITHELIAL CILIUM MOVEMENT	GO:0003351	17	2.31342	0	0.000109136	0.004	right
FATTY ACID CATABOLIC PROCESS	GO:0009062	65	2.31752	0	8.34955e-05	0.003	right
TRANSLATIONAL ELONGATION	GO:0006414	109	2.32141	0	8.54372e-05	0.003	right
NEGATIVE REGULATION OF IMMUNE EFFECTOR PROCESS	GO:0002698	71	2.32207	0	8.74714e-05	0.003	right
REGULATION OF PROTEIN ACTIVATION CASCADE	GO:2000257	24	2.32214	0	8.96049e-05	0.003	right
FATTY ACID BETA-OXIDATION	GO:0006635	48	2.33248	0	9.1845e-05	0.003	right
MONOCARBOXYLIC ACID CATABOLIC PROCESS	GO:0072329	82	2.33428	0	6.34106e-05	0.002	right
PROTEIN MATURATION	GO:0051604	212	2.3397	0	6.50793e-05	0.002	right
NEGATIVE REGULATION OF DEFENSE RESPONSE	GO:0031348	100	2.34931	0	3.35546e-05	0.001	right
INNATE IMMUNE RESPONSE	GO:0045087	351	2.35107	0	3.44867e-05	0.001	right
HUMORAL IMMUNE RESPONSE MEDIATED BY CIRCULATING IMMUNOGLOBULIN	GO:0002455	28	2.35624	0	3.5472e-05	0.001	right
REGULATION OF HUMORAL IMMUNE RESPONSE	GO:0002920	30	2.36443	0	3.65153e-05	0.001	right
CELLULAR RESPONSE TO INTERFERON-GAMMA	GO:0071346	79	2.37145	0	3.76218e-05	0.001	right
TRANSLATIONAL TERMINATION	GO:0006415	92	2.38005	0	3.87975e-05	0.001	right
COMPLEMENT ACTIVATION	GO:0006956	30	2.3995	0	4.0049e-05	0.001	right
CILIUM assembly	GO:0060271	181	2.40277	0	4.1384e-05	0.001	right
CILIUM ORGANIZATION	GO:0044782	165	2.40463	0	4.2811e-05	0.001	right
CYTOKINE-MEDIATED SIGNALING PATHWAY	GO:0019221	290	2.43688	0	4.434e-05	0.001	right
NUCLEOSIDE TRIPHOSPHATE METABOLIC PROCESS	GO:0009141	200	2.44437	0	4.59822e-05	0.001	right
RESPONSE TO INTERFERON-GAMMA	GO:0034341	94	2.44446	0	4.77508e-05	0.001	right
ENERGY DERIVATION BY OXIDATION OF ORGANIC COMPOUNDS	GO:0015980	195	2.45723	0	4.96608e-05	0.001	right
PRIMARY ALCOHOL METABOLIC PROCESS	GO:0034308	31	2.46114	0	0	0	right
REGULATION OF LEUKOCYTE MIGRATION	GO:0002685	100	2.46944	0	0	0	right
REGULATION OF CHOLESTEROL METABOLIC PROCESS	GO:0090181	20	2.4695	0	0	0	right
LIPID OXIDATION	GO:0034440	63	2.47536	0	0	0	right
MITOCHONDRIAL RESPIRATORY CHAIN COMPLEX ASSEMBLY	GO:0033108	63	2.49102	0	0	0	right
MITOCHONDRIAL TRANSLATION	GO:0032543	105	2.49838	0	0	0	right
GENERATION OF PRECURSOR METABOLITES AND ENERGY	GO:0006091	254	2.50112	0	0	0	right
POSITIVE REGULATION OF LEUKOCYTE CHEMOTAXIS	GO:0002690	53	2.50699	0	0	0	right
POSITIVE REGULATION OF LEUKOCYTE MIGRATION	GO:0002687	74	2.51403	0	0	0	right
AXONEMAL DYNEIN COMPLEX ASSEMBLY	GO:0070286	18	2.51727	0	0	0	right
RESPONSE TO TYPE I INTERFERON	GO:0034340	48	2.52359	0	0	0	right
MITOCHONDRIAL RESPIRATORY CHAIN COMPLEX I BIOGENESIS	GO:0097031	51	2.53341	0	0	0	right
PROTEIN ACTIVATION CASCADE	GO:0072376	41	2.5493	0	0	0	right
REGULATION OF LEUKOCYTE CHEMOTAXIS	GO:0002688	62	2.57881	0	0	0	right
PLATELET DEGRANULATION	GO:0002576	87	2.65883	0	0	0	right
MULTICELLULAR ORGANISM METABOLIC PROCESS	GO:0044236	62	2.6617	0	0	0	right
CELLULAR RESPIRATION	GO:0045333	133	2.72402	0	0	0	right
DETOXIFICATION	GO:0098754	57	2.72798	0	0	0	right
CILIUM MOVEMENT	GO:0003341	31	2.77848	0	0	0	right
OXIDATIVE PHOSPHORYLATION	GO:0006119	79	2.78642	0	0	0	right
MULTICELLULAR ORGANISMAL MACROMOLECULE METABOLIC PROCESS	GO:0044259	53	2.80057	0	0	0	right
AXONEME ASSEMBLY	GO:0035082	34	2.80776	0	0	0	right
ELECTRON TRANSPORT CHAIN	GO:0022900	90	2.80917	0	0	0	right
EXTRACELLULAR STRUCTURE ORGANIZATION	GO:0043062	233	2.90558	0	0	0	right

## Sheet: GO-terms
GO term	GO number
mitochondrion inheritance	GO:0000001
mitochondrial genome maintenance	GO:0000002
reproduction	GO:0000003
vacuole inheritance	GO:0000011
single strand break repair	GO:0000012
alpha-glucoside transport	GO:0000017
regulation of DNA recombination	GO:0000018
regulation of mitotic recombination	GO:0000019
mitotic spindle elongation	GO:0000022
maltose metabolic process	GO:0000023
maltose biosynthetic process	GO:0000024
maltose catabolic process	GO:0000025
ribosomal large subunit assembly	GO:0000027
ribosomal small subunit assembly	GO:0000028
cell wall mannoprotein biosynthetic process	GO:0000032
very long-chain fatty acid metabolic process	GO:0000038
low-affinity iron ion transmembrane transport	GO:0000040
transition metal ion transport	GO:0000041
protein targeting to Golgi	GO:0000042
autophagosome assembly	GO:0000045
urea cycle	GO:0000050
citrulline metabolic process	GO:0000052
argininosuccinate metabolic process	GO:0000053
ribosomal subunit export from nucleus	GO:0000054
ribosomal large subunit export from nucleus	GO:0000055
ribosomal small subunit export from nucleus	GO:0000056
protein import into nucleus, translocation	GO:0000060
protein import into nucleus, substrate release	GO:0000061
mitochondrial ornithine transport	GO:0000066
mitotic sister chromatid segregation	GO:0000070
spindle pole body separation	GO:0000073
cell cycle checkpoint	GO:0000075
DNA replication checkpoint	GO:0000076
DNA damage checkpoint	GO:0000077
regulation of cyclin-dependent protein serine/threonine kinase activity	GO:0000079
mitotic G1 phase	GO:0000080
G1/S transition of mitotic cell cycle	GO:0000082
regulation of transcription involved in G1/S transition of mitotic cell cycle	GO:0000083
mitotic S phase	GO:0000084
mitotic G2 phase	GO:0000085
G2/M transition of mitotic cell cycle	GO:0000086
mitotic M phase	GO:0000087
mitotic prophase	GO:0000088
mitotic metaphase	GO:0000089
mitotic anaphase	GO:0000090
mitotic anaphase A	GO:0000091
mitotic anaphase B	GO:0000092
mitotic telophase	GO:0000093
sulfur amino acid metabolic process	GO:0000096
sulfur amino acid biosynthetic process	GO:0000097
sulfur amino acid catabolic process	GO:0000098
sulfur amino acid transport	GO:0000101
sulfate assimilation	GO:0000103
histidine biosynthetic process	GO:0000105
regulation of transcription involved in G2/M transition of mitotic cell cycle	GO:0000117
negative regulation of transcription from RNA polymerase II promoter	GO:0000122
flocculation	GO:0000128
establishment of mitotic spindle orientation	GO:0000132
actin cortical patch assembly	GO:0000147
rRNA modification	GO:0000154
phosphorelay signal transduction system	GO:0000160
MAPK cascade involved in osmosensory signaling pathway	GO:0000161
tryptophan biosynthetic process	GO:0000162
MAPK cascade	GO:0000165
activation of MAPKKK activity involved in osmosensory signaling pathway	GO:0000167
activation of MAPKK activity involved in osmosensory signaling pathway	GO:0000168
activation of MAPK activity involved in osmosensory signaling pathway	GO:0000169
inactivation of MAPK activity involved in osmosensory signaling pathway	GO:0000173
chromatin silencing at rDNA	GO:0000183
nuclear-transcribed mRNA catabolic process, nonsense-mediated decay	GO:0000184
activation of MAPKKK activity	GO:0000185
activation of MAPKK activity	GO:0000186
activation of MAPK activity	GO:0000187
inactivation of MAPK activity	GO:0000188
MAPK import into nucleus	GO:0000189
MAPK cascade involved in cell wall organization or biogenesis	GO:0000196
activation of MAPKKK activity involved in cell wall organization or biogenesis	GO:0000197
activation of MAPKK activity involved in cell wall organization or biogenesis	GO:0000198
activation of MAPK activity involved in cell wall organization or biogenesis	GO:0000199
inactivation of MAPK activity involved in cell wall organization or biogenesis	GO:0000200
MAPK import into nucleus involved in cell wall organization or biogenesis	GO:0000201
MAPK import into nucleus involved in osmosensory signaling pathway	GO:0000208
protein polyubiquitination	GO:0000209
meiotic spindle organization	GO:0000212
microtubule cytoskeleton organization	GO:0000226
mitotic prometaphase	GO:0000236
leptotene	GO:0000237
zygotene	GO:0000238
pachytene	GO:0000239
diplotene	GO:0000240
diakinesis	GO:0000241
spliceosomal tri-snRNP complex assembly	GO:0000244
spliceosomal complex assembly	GO:0000245
allantoin metabolic process	GO:0000255
allantoin catabolic process	GO:0000256
mitochondrial fission	GO:0000266
peptidoglycan metabolic process	GO:0000270
polysaccharide biosynthetic process	GO:0000271
polysaccharide catabolic process	GO:0000272
mitotic cell cycle	GO:0000278
M phase	GO:0000279
nuclear division	GO:0000280
mitotic cytokinesis	GO:0000281
cellular bud site selection	GO:0000282
nuclear-transcribed mRNA catabolic process, deadenylation-dependent decay	GO:0000288
nuclear-transcribed mRNA poly(A) tail shortening	GO:0000289
deadenylation-dependent decapping of nuclear-transcribed mRNA	GO:0000290
nuclear-transcribed mRNA catabolic process, exonucleolytic	GO:0000291
RNA fragment catabolic process	GO:0000292
nuclear-transcribed mRNA catabolic process, endonucleolytic cleavage-dependent decay	GO:0000294
spermine transport	GO:0000296
retrograde transport, vesicle recycling within Golgi	GO:0000301
response to reactive oxygen species	GO:0000302
response to superoxide	GO:0000303
response to singlet oxygen	GO:0000304
response to oxygen radical	GO:0000305
sulfite transport	GO:0000316
re-entry into mitotic cell cycle	GO:0000320
re-entry into mitotic cell cycle after pheromone arrest	GO:0000321
negative regulation of transposition, DNA-mediated	GO:0000335
positive regulation of transposition, DNA-mediated	GO:0000336
regulation of transposition, DNA-mediated	GO:0000337
protein deneddylation	GO:0000338
mRNA branch site recognition	GO:0000348
generation of catalytic spliceosome for first transesterification step	GO:0000349
generation of catalytic spliceosome for second transesterification step	GO:0000350
trans assembly of SL-containing precatalytic spliceosome	GO:0000352
formation of quadruple SL/U4/U5/U6 snRNP	GO:0000353
cis assembly of pre-catalytic spliceosome	GO:0000354
mRNA trans splicing, via spliceosome	GO:0000365
intergenic mRNA trans splicing	GO:0000366
Group I intron splicing	GO:0000372
Group II intron splicing	GO:0000373
Group III intron splicing	GO:0000374
RNA splicing, via transesterification reactions	GO:0000375
RNA splicing, via transesterification reactions with guanosine as nucleophile	GO:0000376
RNA splicing, via transesterification reactions with bulged adenosine as nucleophile	GO:0000377
RNA exon ligation	GO:0000378
tRNA-type intron splice site recognition and cleavage	GO:0000379
alternative mRNA splicing, via spliceosome	GO:0000380
regulation of alternative mRNA splicing, via spliceosome	GO:0000381
spliceosomal snRNP assembly	GO:0000387
spliceosome conformational change to release U4 (or U4atac) and U1 (or U11)	GO:0000388
mRNA 3'-splice site recognition	GO:0000389
spliceosomal complex disassembly	GO:0000390
spliceosomal conformational changes to generate catalytic conformation	GO:0000393
RNA splicing, via endonucleolytic cleavage and ligation	GO:0000394
mRNA 5'-splice site recognition	GO:0000395
mRNA splicing, via spliceosome	GO:0000398
regulation of transcription by galactose	GO:0000409
negative regulation of transcription by galactose	GO:0000410
positive regulation of transcription by galactose	GO:0000411
histone peptidyl-prolyl isomerization	GO:0000412
protein peptidyl-prolyl isomerization	GO:0000413
regulation of histone H3-K36 methylation	GO:0000414
negative regulation of histone H3-K36 methylation	GO:0000415
positive regulation of histone H3-K36 methylation	GO:0000416
mitophagy	GO:0000422
macromitophagy	GO:0000423
microautophagy of mitochondrion	GO:0000424
macropexophagy	GO:0000425
micropexophagy	GO:0000426
carbon catabolite regulation of transcription from RNA polymerase II promoter	GO:0000429
regulation of transcription from RNA polymerase II promoter by glucose	GO:0000430
regulation of transcription from RNA polymerase II promoter by galactose	GO:0000431
positive regulation of transcription from RNA polymerase II promoter by glucose	GO:0000432
negative regulation of transcription from RNA polymerase II promoter by glucose	GO:0000433
negative regulation of transcription from RNA polymerase II promoter by galactose	GO:0000434
positive regulation of transcription from RNA polymerase II promoter by galactose	GO:0000435
carbon catabolite activation of transcription from RNA polymerase II promoter	GO:0000436
carbon catabolite repression of transcription from RNA polymerase II promoter	GO:0000437
endonucleolytic cleavage in ITS1 to separate SSU-rRNA from 5.8S rRNA and LSU-rRNA from tricistronic rRNA transcript (SSU-rRNA, 5.8S rRNA, LSU-rRNA)	GO:0000447
cleavage in ITS2 between 5.8S rRNA and LSU-rRNA of tricistronic rRNA transcript (SSU-rRNA, 5.8S rRNA, LSU-rRNA)	GO:0000448
endonucleolytic cleavage of tricistronic rRNA transcript (SSU-rRNA, LSU-rRNA, 5S)	GO:0000449
cleavage of bicistronic rRNA transcript (SSU-rRNA, LSU-rRNA)	GO:0000450
rRNA 2'-O-methylation	GO:0000451
snoRNA guided rRNA 2'-O-methylation	GO:0000452
enzyme-directed rRNA 2'-O-methylation	GO:0000453
snoRNA guided rRNA pseudouridine synthesis	GO:0000454
enzyme-directed rRNA pseudouridine synthesis	GO:0000455
dimethylation involved in SSU-rRNA maturation	GO:0000456
endonucleolytic cleavage between SSU-rRNA and LSU-rRNA of tricistronic rRNA transcript (SSU-rRNA, LSU-rRNA, 5S)	GO:0000457
endonucleolytic cleavage between LSU-rRNA and 5S rRNA of tricistronic rRNA transcript (SSU-rRNA, LSU-rRNA, 5S)	GO:0000458
exonucleolytic trimming involved in rRNA processing	GO:0000459
maturation of 5.8S rRNA	GO:0000460
endonucleolytic cleavage to generate mature 3'-end of SSU-rRNA from (SSU-rRNA, 5.8S rRNA, LSU-rRNA)	GO:0000461
maturation of SSU-rRNA from tricistronic rRNA transcript (SSU-rRNA, 5.8S rRNA, LSU-rRNA)	GO:0000462
maturation of LSU-rRNA from tricistronic rRNA transcript (SSU-rRNA, 5.8S rRNA, LSU-rRNA)	GO:0000463
endonucleolytic cleavage in ITS1 upstream of 5.8S rRNA from tricistronic rRNA transcript (SSU-rRNA, 5.8S rRNA, LSU-rRNA)	GO:0000464
exonucleolytic trimming to generate mature 5'-end of 5.8S rRNA from tricistronic rRNA transcript (SSU-rRNA, 5.8S rRNA, LSU-rRNA)	GO:0000465
maturation of 5.8S rRNA from tricistronic rRNA transcript (SSU-rRNA, 5.8S rRNA, LSU-rRNA)	GO:0000466
exonucleolytic trimming to generate mature 3'-end of 5.8S rRNA from tricistronic rRNA transcript (SSU-rRNA, 5.8S rRNA, LSU-rRNA)	GO:0000467
generation of mature 3'-end of LSU-rRNA from tricistronic rRNA transcript (SSU-rRNA, 5.8S rRNA, LSU-rRNA)	GO:0000468
cleavage involved in rRNA processing	GO:0000469
maturation of LSU-rRNA	GO:0000470
endonucleolytic cleavage in 3'-ETS of tricistronic rRNA transcript (SSU-rRNA, 5.8S rRNA, LSU-rRNA)	GO:0000471
endonucleolytic cleavage to generate mature 5'-end of SSU-rRNA from (SSU-rRNA, 5.8S rRNA, LSU-rRNA)	GO:0000472
maturation of LSU-rRNA from tetracistronic rRNA transcript (SSU-rRNA, 5.8S rRNA, 2S rRNA, LSU-rRNA)	GO:0000473
maturation of SSU-rRNA from tetracistronic rRNA transcript (SSU-rRNA, 5.8S rRNA, 2S rRNA, LSU-rRNA)	GO:0000474
maturation of 2S rRNA	GO:0000475
maturation of 4.5S rRNA	GO:0000476
generation of mature 5'-end of LSU-rRNA from tricistronic rRNA transcript (SSU-rRNA, 5.8S rRNA, LSU-rRNA)	GO:0000477
endonucleolytic cleavage involved in rRNA processing	GO:0000478
endonucleolytic cleavage of tricistronic rRNA transcript (SSU-rRNA, 5.8S rRNA, LSU-rRNA)	GO:0000479
endonucleolytic cleavage in 5'-ETS of tricistronic rRNA transcript (SSU-rRNA, 5.8S rRNA, LSU-rRNA)	GO:0000480
maturation of 5S rRNA	GO:0000481
maturation of 5S rRNA from tetracistronic rRNA transcript (SSU-rRNA, 5.8S rRNA, LSU-rRNA)	GO:0000482
endonucleolytic cleavage of tetracistronic rRNA transcript (SSU-rRNA, 5.8S rRNA, 2S rRNA, LSU-rRNA)	GO:0000483
cleavage between SSU-rRNA and 5.8S rRNA of tetracistronic rRNA transcript (SSU-rRNA, 5.8S rRNA, 2S rRNA, LSU-rRNA)	GO:0000484
cleavage between 2S rRNA and LSU-rRNA of tetracistronic rRNA transcript (SSU-rRNA, 5.8S rRNA, 2S rRNA, LSU-rRNA)	GO:0000485
cleavage between 5.8S rRNA and 2S rRNA of tetracistronic rRNA transcript (SSU-rRNA, 5.8S rRNA, 2S rRNA, LSU-rRNA)	GO:0000486
maturation of 5.8S rRNA from tetracistronic rRNA transcript (SSU-rRNA, 5.8S rRNA, 2S rRNA, LSU-rRNA)	GO:0000487
maturation of LSU-rRNA from tetracistronic rRNA transcript (SSU-rRNA, LSU-rRNA, 4.5S-rRNA, 5S-rRNA)	GO:0000488
maturation of SSU-rRNA from tetracistronic rRNA transcript (SSU-rRNA, LSU-rRNA, 4.5S-rRNA, 5S-rRNA)	GO:0000489
small nucleolar ribonucleoprotein complex assembly	GO:0000491
box C/D snoRNP assembly	GO:0000492
box H/ACA snoRNP assembly	GO:0000493
box C/D snoRNA 3'-end processing	GO:0000494
box H/ACA snoRNA 3'-end processing	GO:0000495
flocculation via cell wall protein-carbohydrate interaction	GO:0000501
embryonic axis specification	GO:0000578
achiasmate meiosis I	GO:0000705
meiotic DNA double-strand break processing	GO:0000706
meiotic DNA recombinase assembly	GO:0000707
meiotic strand invasion	GO:0000708
meiotic joint molecule formation	GO:0000709
meiotic mismatch repair	GO:0000710
meiotic DNA repair synthesis	GO:0000711
resolution of meiotic recombination intermediates	GO:0000712
meiotic heteroduplex formation	GO:0000713
meiotic strand displacement	GO:0000714
nucleotide-excision repair, DNA damage recognition	GO:0000715
transcription-coupled nucleotide-excision repair, DNA damage recognition	GO:0000716
nucleotide-excision repair, DNA duplex unwinding	GO:0000717
nucleotide-excision repair, DNA damage removal	GO:0000718
photoreactive repair	GO:0000719
pyrimidine dimer repair by nucleotide-excision repair	GO:0000720
telomere maintenance via recombination	GO:0000722
telomere maintenance	GO:0000723
double-strand break repair via homologous recombination	GO:0000724
recombinational repair	GO:0000725
non-recombinational repair	GO:0000726
double-strand break repair via break-induced replication	GO:0000727
gene conversion at mating-type locus, DNA double-strand break formation	GO:0000728
DNA double-strand break processing	GO:0000729
DNA recombinase assembly	GO:0000730
DNA synthesis involved in DNA repair	GO:0000731
strand displacement	GO:0000732
DNA strand renaturation	GO:0000733
gene conversion at mating-type locus, DNA repair synthesis	GO:0000734
removal of nonhomologous ends	GO:0000735
double-strand break repair via single-strand annealing, removal of nonhomologous ends	GO:0000736
DNA catabolic process, endonucleolytic	GO:0000737
DNA catabolic process, exonucleolytic	GO:0000738
nuclear membrane fusion	GO:0000740
karyogamy	GO:0000741
karyogamy involved in conjugation with cellular fusion	GO:0000742
nuclear migration involved in conjugation with cellular fusion	GO:0000743
karyogamy involved in conjugation with mutual genetic exchange	GO:0000744
nuclear migration involved in conjugation with mutual genetic exchange	GO:0000745
conjugation	GO:0000746
conjugation with cellular fusion	GO:0000747
conjugation with mutual genetic exchange	GO:0000748
response to pheromone involved in conjugation with cellular fusion	GO:0000749
pheromone-dependent signal transduction involved in conjugation with cellular fusion	GO:0000750
mitotic cell cycle G1 arrest in response to pheromone	GO:0000751
agglutination involved in conjugation with cellular fusion	GO:0000752
cell morphogenesis involved in conjugation with cellular fusion	GO:0000753
adaptation of signaling pathway by response to pheromone involved in conjugation with cellular fusion	GO:0000754
cytogamy	GO:0000755
response to pheromone involved in conjugation with mutual genetic exchange	GO:0000756
signal transduction involved in conjugation with mutual genetic exchange	GO:0000757
agglutination involved in conjugation with mutual genetic exchange	GO:0000758
cell morphogenesis involved in conjugation with mutual genetic exchange	GO:0000759
adaptation to pheromone involved in conjugation with mutual genetic exchange	GO:0000760
conjugant formation	GO:0000761
pheromone-induced unidirectional conjugation	GO:0000762
response to pheromone involved in pheromone-induced unidirectional conjugation	GO:0000765
negative adaptation of signaling pathway by response to pheromone involved in pheromone-induced unidirectional conjugation	GO:0000766
cell morphogenesis involved in conjugation	GO:0000767
syncytium formation by plasma membrane fusion	GO:0000768
syncytium formation by mitosis without cytokinesis	GO:0000769
peptide pheromone export	GO:0000770
agglutination involved in conjugation	GO:0000771
sister chromatid segregation	GO:0000819
regulation of glutamine family amino acid metabolic process	GO:0000820
regulation of arginine metabolic process	GO:0000821
cell morphogenesis	GO:0000902
regulation of cell shape during vegetative growth phase	GO:0000903
cell morphogenesis involved in differentiation	GO:0000904
sporocarp development involved in asexual reproduction	GO:0000905
sporocarp development involved in sexual reproduction	GO:0000909
cytokinesis	GO:0000910
cytokinesis by cell plate formation	GO:0000911
assembly of actomyosin apparatus involved in cytokinesis	GO:0000912
preprophase band assembly	GO:0000913
phragmoplast assembly	GO:0000914
actomyosin contractile ring assembly	GO:0000915
actomyosin contractile ring contraction	GO:0000916
barrier septum assembly	GO:0000917
barrier septum site selection	GO:0000918
cell plate assembly	GO:0000919
cell separation after cytokinesis	GO:0000920
septin ring assembly	GO:0000921
amino acid catabolic process to alcohol via Ehrlich pathway	GO:0000947
amino acid catabolic process to carboxylic acid via Ehrlich pathway	GO:0000948
aromatic amino acid family catabolic process to alcohol via Ehrlich pathway	GO:0000949
branched-chain amino acid catabolic process to alcohol via Ehrlich pathway	GO:0000950
methionine catabolic process to 3-methylthiopropanol	GO:0000951
aromatic amino acid family catabolic process to carboxylic acid via Ehrlich pathway	GO:0000952
branched-chain amino acid catabolic process to carboxylic acid via Ehrlich pathway	GO:0000953
methionine catabolic process to 3-methylthiopropanoate	GO:0000954
amino acid catabolic process via Ehrlich pathway	GO:0000955
nuclear-transcribed mRNA catabolic process	GO:0000956
mitochondrial RNA catabolic process	GO:0000957
mitochondrial mRNA catabolic process	GO:0000958
mitochondrial RNA metabolic process	GO:0000959
regulation of mitochondrial RNA catabolic process	GO:0000960
negative regulation of mitochondrial RNA catabolic process	GO:0000961
positive regulation of mitochondrial RNA catabolic process	GO:0000962
mitochondrial RNA processing	GO:0000963
mitochondrial RNA 5'-end processing	GO:0000964
mitochondrial RNA 3'-end processing	GO:0000965
RNA 5'-end processing	GO:0000966
rRNA 5'-end processing	GO:0000967
tRNA exon ligation	GO:0000968
tRNA exon ligation utilizing ATP as source of linkage phosphate	GO:0000969
tRNA exon ligation utilizing GTP as source of linkage phosphate	GO:0000970
tRNA exon ligation utilizing 2',3' cyclic phosphate of 5'-exon as source of linkage phosphate	GO:0000971
transcription-dependent tethering of RNA polymerase II gene DNA at nuclear periphery	GO:0000972
posttranscriptional tethering of RNA polymerase II gene DNA at nuclear periphery	GO:0000973
RNA polymerase III type 1 promoter transcriptional preinitiation complex assembly	GO:0000999
transcription from RNA polymerase III type 2 promoter	GO:0001009
snoRNA transcription from a type 2 RNA polymerase III promoter	GO:0001014
snoRNA transcription from an RNA polymerase II promoter	GO:0001015
RNA polymerase III type 3 promoter transcriptional preinitiation complex assembly	GO:0001020
RNA polymerase III type 2 promoter transcriptional preinitiation complex assembly	GO:0001021
transcription initiation from RNA polymerase III type 1 promoter	GO:0001022
transcription initiation from RNA polymerase III type 2 promoter	GO:0001023
transcription initiation from RNA polymerase III type 3 promoter	GO:0001024
transcription from RNA polymerase III type 3 promoter	GO:0001035
transcription initiation from RNA polymerase III hybrid type promoter	GO:0001036
transcription from a RNA polymerase III hybrid type promoter	GO:0001041
RNA polymerase III hybrid type promoter transcriptional preinitiation complex assembly	GO:0001043
transcription from RNA polymerase IV promoter	GO:0001059
transcription from RNA polymerase V promoter	GO:0001060
nitrogen catabolite regulation of transcription from RNA polymerase II promoter	GO:0001079
nitrogen catabolite activation of transcription from RNA polymerase II promoter	GO:0001080
nitrogen catabolite repression of transcription from RNA polymerase II promoter	GO:0001081
negative regulation of exit from mitosis	GO:0001100
response to acid chemical	GO:0001101
promoter clearance during DNA-templated transcription	GO:0001109
promoter clearance from RNA polymerase III promoter	GO:0001110
promoter clearance from RNA polymerase II promoter	GO:0001111
DNA-templated transcriptional open complex formation	GO:0001112
transcriptional open complex formation at RNA polymerase II promoter	GO:0001113
protein-DNA-RNA complex subunit organization	GO:0001115
protein-DNA-RNA complex assembly	GO:0001116
protein-DNA-RNA complex disassembly	GO:0001117
transcription ternary complex disassembly	GO:0001118
protein-DNA-RNA complex remodeling	GO:0001119
protein-DNA complex remodeling	GO:0001120
transcription from bacterial-type RNA polymerase promoter	GO:0001121
promoter clearance from bacterial-type RNA polymerase promoter	GO:0001122
transcription initiation from bacterial-type RNA polymerase promoter	GO:0001123
transcription elongation from bacterial-type RNA polymerase promoter	GO:0001124
transcription termination from bacterial-type RNA polymerase promoter	GO:0001125
bacterial-type RNA polymerase preinitiation complex assembly	GO:0001126
transcriptional open complex formation at bacterial-type RNA polymerase promoter	GO:0001127
reverse transcription	GO:0001171
transcription, RNA-templated	GO:0001172
DNA-templated transcriptional start site selection	GO:0001173
transcriptional start site selection at RNA polymerase II promoter	GO:0001174
transcriptional start site selection at RNA polymerase III promoter	GO:0001175
transcriptional start site selection at bacterial-type RNA polymerase promoter	GO:0001176
regulation of transcriptional open complex formation at RNA polymerase II promoter	GO:0001177
regulation of transcriptional start site selection at RNA polymerase II promoter	GO:0001178
transcription initiation from RNA polymerase I promoter for nuclear large rRNA transcript	GO:0001180
promoter clearance from RNA polymerase I promoter	GO:0001182
transcription elongation from RNA polymerase I promoter for nuclear large rRNA transcript	GO:0001183
promoter clearance from RNA polymerase I promoter for nuclear large rRNA transcript	GO:0001184
termination of RNA polymerase I transcription from promoter for nuclear large rRNA transcript	GO:0001185
RNA polymerase I transcriptional preinitiation complex assembly	GO:0001188
RNA polymerase I transcriptional preinitiation complex assembly at the promoter for the nuclear large rRNA transcript	GO:0001189
maintenance of transcriptional fidelity during DNA-templated transcription elongation	GO:0001192
maintenance of transcriptional fidelity during DNA-templated transcription elongation from RNA polymerase II promoter	GO:0001193
maintenance of transcriptional fidelity during DNA-templated transcription elongation from bacterial-type RNA polymerase promoter	GO:0001194
maintenance of transcriptional fidelity during DNA-templated transcription elongation from RNA polymerase III promoter	GO:0001195
regulation of mating-type specific transcription from RNA polymerase II promoter	GO:0001196
positive regulation of mating-type specific transcription from RNA polymerase II promoter	GO:0001197
negative regulation of mating-type specific transcription from RNA polymerase II promoter	GO:0001198
histone displacement	GO:0001207
histone H2A-H2B dimer displacement	GO:0001208
chronological cell aging	GO:0001300
progressive alteration of chromatin involved in cell aging	GO:0001301
replicative cell aging	GO:0001302
nucleolar fragmentation involved in replicative aging	GO:0001303
progressive alteration of chromatin involved in replicative cell aging	GO:0001304
progressive alteration of chromatin involved in chronological cell aging	GO:0001305
age-dependent response to oxidative stress	GO:0001306
extrachromosomal circular DNA accumulation involved in replicative cell aging	GO:0001307
negative regulation of chromatin silencing involved in replicative cell aging	GO:0001308
extrachromosomal rDNA circle accumulation involved in replicative cell aging	GO:0001310
formation of extrachromosomal circular rDNA by homologous recombination involved in replicative cell aging	GO:0001311
replication of extrachromosomal rDNA circles involved in replicative cell aging	GO:0001312
formation of extrachromosomal circular DNA involved in replicative cell aging	GO:0001313
replication of extrachromosomal circular DNA involved in replicative cell aging	GO:0001314
age-dependent response to reactive oxygen species	GO:0001315
age-dependent response to reactive oxygen species involved in replicative cell aging	GO:0001316
accumulation of oxidatively modified proteins involved in replicative cell aging	GO:0001317
formation of oxidatively modified proteins involved in replicative cell aging	GO:0001318
inheritance of oxidatively modified proteins involved in replicative cell aging	GO:0001319
age-dependent response to reactive oxygen species involved in chronological cell aging	GO:0001320
age-dependent general metabolic decline involved in replicative cell aging	GO:0001321
age-dependent response to oxidative stress involved in replicative cell aging	GO:0001322
age-dependent general metabolic decline involved in chronological cell aging	GO:0001323
age-dependent response to oxidative stress involved in chronological cell aging	GO:0001324
formation of extrachromosomal circular DNA	GO:0001325
replication of extrachromosomal circular DNA	GO:0001326
signal transduction involved in filamentous growth	GO:0001402
invasive growth in response to glucose limitation	GO:0001403
glycerophosphodiester transport	GO:0001407
guanine nucleotide transport	GO:0001408
chlamydospore formation	GO:0001410
skeletal system development	GO:0001501
cartilage condensation	GO:0001502
ossification	GO:0001503
neurotransmitter uptake	GO:0001504
regulation of neurotransmitter levels	GO:0001505
acetylcholine catabolic process in synaptic cleft	GO:0001507
action potential	GO:0001508
RNA methylation	GO:0001510
selenocysteine incorporation	GO:0001514
prostaglandin biosynthetic process	GO:0001516
peptide amidation	GO:0001519
pseudouridine synthesis	GO:0001522
retinoid metabolic process	GO:0001523
angiogenesis	GO:0001525
cilium or flagellum-dependent cell motility	GO:0001539
ovarian follicle development	GO:0001541
ovulation from ovarian follicle	GO:0001542
ovarian follicle rupture	GO:0001543
initiation of primordial ovarian follicle growth	GO:0001544
primary ovarian follicle growth	GO:0001545
preantral ovarian follicle growth	GO:0001546
antral ovarian follicle growth	GO:0001547
follicular fluid formation in ovarian follicle antrum	GO:0001548
cumulus cell differentiation	GO:0001549
ovarian cumulus expansion	GO:0001550
ovarian follicle endowment	GO:0001551
ovarian follicle atresia	GO:0001552
luteinization	GO:0001553
luteolysis	GO:0001554
oocyte growth	GO:0001555
oocyte maturation	GO:0001556
regulation of cell growth	GO:0001558
regulation of cell growth by detection of nuclear:cytoplasmic ratio	GO:0001559
regulation of cell growth by extracellular stimulus	GO:0001560
fatty acid alpha-oxidation	GO:0001561
response to protozoan	GO:0001562
detection of protozoan	GO:0001563
blood vessel development	GO:0001568
branching involved in blood vessel morphogenesis	GO:0001569
vasculogenesis	GO:0001570
lactosylceramide biosynthetic process	GO:0001572
ganglioside metabolic process	GO:0001573
ganglioside biosynthetic process	GO:0001574
globoside metabolic process	GO:0001575
globoside biosynthetic process	GO:0001576
microtubule bundle formation	GO:0001578
medium-chain fatty acid transport	GO:0001579
detection of chemical stimulus involved in sensory perception of bitter taste	GO:0001580
detection of chemical stimulus involved in sensory perception of sour taste	GO:0001581
detection of chemical stimulus involved in sensory perception of sweet taste	GO:0001582
detection of chemical stimulus involved in sensory perception of salty taste	GO:0001583
osteoblast differentiation	GO:0001649
eye development	GO:0001654
urogenital system development	GO:0001655
metanephros development	GO:0001656
ureteric bud development	GO:0001657
branching involved in ureteric bud morphogenesis	GO:0001658
temperature homeostasis	GO:0001659
fever generation	GO:0001660
conditioned taste aversion	GO:0001661
behavioral fear response	GO:0001662
response to hypoxia	GO:0001666
ameboidal-type cell migration	GO:0001667
regulation of chromatin assembly or disassembly	GO:0001672
acrosome assembly	GO:0001675
long-chain fatty acid metabolic process	GO:0001676
formation of translation initiation ternary complex	GO:0001677
cellular glucose homeostasis	GO:0001678
tRNA 3'-terminal CCA addition	GO:0001680
tRNA 5'-leader removal	GO:0001682
histamine metabolic process	GO:0001692
histamine biosynthetic process	GO:0001694
histamine catabolic process	GO:0001695
gastric acid secretion	GO:0001696
histamine-induced gastric acid secretion	GO:0001697
gastrin-induced gastric acid secretion	GO:0001698
acetylcholine-induced gastric acid secretion	GO:0001699
embryonic development via the syncytial blastoderm	GO:0001700
in utero embryonic development	GO:0001701
gastrulation with mouth forming second	GO:0001702
gastrulation with mouth forming first	GO:0001703
formation of primary germ layer	GO:0001704
ectoderm formation	GO:0001705
endoderm formation	GO:0001706
mesoderm formation	GO:0001707
cell fate specification	GO:0001708
cell fate determination	GO:0001709
mesodermal cell fate commitment	GO:0001710
endodermal cell fate commitment	GO:0001711
ectodermal cell fate commitment	GO:0001712
ectodermal cell fate determination	GO:0001713
endodermal cell fate specification	GO:0001714
ectodermal cell fate specification	GO:0001715
conversion of seryl-tRNAsec to selenocys-tRNAsec	GO:0001717
conversion of lysyl-tRNA to pyrrolysyl-tRNA	GO:0001720
formation of translation preinitiation complex	GO:0001731
formation of cytoplasmic translation initiation complex	GO:0001732
establishment of planar polarity	GO:0001736
establishment of imaginal disc-derived wing hair orientation	GO:0001737
morphogenesis of a polarized epithelium	GO:0001738
oenocyte differentiation	GO:0001742
optic placode formation	GO:0001743
optic lobe placode formation	GO:0001744
compound eye morphogenesis	GO:0001745
Bolwig's organ morphogenesis	GO:0001746
optic lobe placode development	GO:0001748
compound eye photoreceptor cell differentiation	GO:0001751
compound eye photoreceptor fate commitment	GO:0001752
eye photoreceptor cell differentiation	GO:0001754
neural crest cell migration	GO:0001755
somitogenesis	GO:0001756
somite specification	GO:0001757
organ induction	GO:0001759
beta-alanine transport	GO:0001762
morphogenesis of a branching structure	GO:0001763
neuron migration	GO:0001764
membrane raft assembly	GO:0001765
membrane raft polarization	GO:0001766
establishment of lymphocyte polarity	GO:0001767
establishment of T cell polarity	GO:0001768
establishment of B cell polarity	GO:0001769
establishment of natural killer cell polarity	GO:0001770
immunological synapse formation	GO:0001771
myeloid dendritic cell activation	GO:0001773
microglial cell activation	GO:0001774
cell activation	GO:0001775
leukocyte homeostasis	GO:0001776
T cell homeostatic proliferation	GO:0001777
plasma membrane repair	GO:0001778
natural killer cell differentiation	GO:0001779
neutrophil homeostasis	GO:0001780
neutrophil apoptotic process	GO:0001781
B cell homeostasis	GO:0001782
B cell apoptotic process	GO:0001783
natural killer cell proliferation	GO:0001787
antibody-dependent cellular cytotoxicity	GO:0001788
G-protein coupled receptor signaling pathway, coupled to S1P second messenger	GO:0001789
type IIa hypersensitivity	GO:0001794
type IIb hypersensitivity	GO:0001795
regulation of type IIa hypersensitivity	GO:0001796
negative regulation of type IIa hypersensitivity	GO:0001797
positive regulation of type IIa hypersensitivity	GO:0001798
regulation of type IIb hypersensitivity	GO:0001799
negative regulation of type IIb hypersensitivity	GO:0001800
positive regulation of type IIb hypersensitivity	GO:0001801
type III hypersensitivity	GO:0001802
regulation of type III hypersensitivity	GO:0001803
negative regulation of type III hypersensitivity	GO:0001804
positive regulation of type III hypersensitivity	GO:0001805
type IV hypersensitivity	GO:0001806
regulation of type IV hypersensitivity	GO:0001807
negative regulation of type IV hypersensitivity	GO:0001808
positive regulation of type IV hypersensitivity	GO:0001809
regulation of type I hypersensitivity	GO:0001810
negative regulation of type I hypersensitivity	GO:0001811
positive regulation of type I hypersensitivity	GO:0001812
regulation of antibody-dependent cellular cytotoxicity	GO:0001813
negative regulation of antibody-dependent cellular cytotoxicity	GO:0001814
positive regulation of antibody-dependent cellular cytotoxicity	GO:0001815
cytokine production	GO:0001816
regulation of cytokine production	GO:0001817
negative regulation of cytokine production	GO:0001818
positive regulation of cytokine production	GO:0001819
serotonin secretion	GO:0001820
histamine secretion	GO:0001821
kidney development	GO:0001822
mesonephros development	GO:0001823
blastocyst development	GO:0001824
blastocyst formation	GO:0001825
inner cell mass cell differentiation	GO:0001826
inner cell mass cell fate commitment	GO:0001827
inner cell mass cellular morphogenesis	GO:0001828
trophectodermal cell differentiation	GO:0001829
trophectodermal cell fate commitment	GO:0001830
trophectodermal cellular morphogenesis	GO:0001831
blastocyst growth	GO:0001832
inner cell mass cell proliferation	GO:0001833
trophectodermal cell proliferation	GO:0001834
blastocyst hatching	GO:0001835
release of cytochrome c from mitochondria	GO:0001836
epithelial to mesenchymal transition	GO:0001837
embryonic epithelial tube formation	GO:0001838
neural plate morphogenesis	GO:0001839
neural plate development	GO:0001840
neural tube formation	GO:0001841
neural fold formation	GO:0001842
neural tube closure	GO:0001843
protein insertion into mitochondrial membrane involved in apoptotic signaling pathway	GO:0001844
phagolysosome assembly	GO:0001845
NK T cell differentiation	GO:0001865
NK T cell proliferation	GO:0001866
complement activation, lectin pathway	GO:0001867
regulation of complement activation, lectin pathway	GO:0001868
negative regulation of complement activation, lectin pathway	GO:0001869
positive regulation of complement activation, lectin pathway	GO:0001870
response to yeast	GO:0001878
detection of yeast	GO:0001879
Mullerian duct regression	GO:0001880
receptor recycling	GO:0001881
endothelial cell development	GO:0001885
endothelial cell morphogenesis	GO:0001886
selenium compound metabolic process	GO:0001887
liver development	GO:0001889
placenta development	GO:0001890
embryonic placenta development	GO:0001892
maternal placenta development	GO:0001893
tissue homeostasis	GO:0001894
retina homeostasis	GO:0001895
autolysis	GO:0001896
cytolysis by symbiont of host cells	GO:0001897
regulation of cytolysis by symbiont of host cells	GO:0001898
negative regulation of cytolysis by symbiont of host cells	GO:0001899
positive regulation of cytolysis by symbiont of host cells	GO:0001900
activation of membrane attack complex	GO:0001905
cell killing	GO:0001906
killing by symbiont of host cells	GO:0001907
leukocyte mediated cytotoxicity	GO:0001909
regulation of leukocyte mediated cytotoxicity	GO:0001910
negative regulation of leukocyte mediated cytotoxicity	GO:0001911
positive regulation of leukocyte mediated cytotoxicity	GO:0001912
T cell mediated cytotoxicity	GO:0001913
regulation of T cell mediated cytotoxicity	GO:0001914
negative regulation of T cell mediated cytotoxicity	GO:0001915
positive regulation of T cell mediated cytotoxicity	GO:0001916
regulation of receptor recycling	GO:0001919
negative regulation of receptor recycling	GO:0001920
positive regulation of receptor recycling	GO:0001921
B-1 B cell homeostasis	GO:0001922
B-1 B cell differentiation	GO:0001923
regulation of B-1 B cell differentiation	GO:0001924
negative regulation of B-1 B cell differentiation	GO:0001925
positive regulation of B-1 B cell differentiation	GO:0001926
exocyst assembly	GO:0001927
regulation of exocyst assembly	GO:0001928
negative regulation of exocyst assembly	GO:0001929
positive regulation of exocyst assembly	GO:0001930
regulation of protein phosphorylation	GO:0001932
negative regulation of protein phosphorylation	GO:0001933
positive regulation of protein phosphorylation	GO:0001934
endothelial cell proliferation	GO:0001935
regulation of endothelial cell proliferation	GO:0001936
negative regulation of endothelial cell proliferation	GO:0001937
positive regulation of endothelial cell proliferation	GO:0001938
postsynaptic membrane organization	GO:0001941
hair follicle development	GO:0001942
vasculature development	GO:0001944
lymph vessel development	GO:0001945
lymphangiogenesis	GO:0001946
heart looping	GO:0001947
sebaceous gland cell differentiation	GO:0001949
intestinal D-glucose absorption	GO:0001951
regulation of cell-matrix adhesion	GO:0001952
negative regulation of cell-matrix adhesion	GO:0001953
positive regulation of cell-matrix adhesion	GO:0001954
blood vessel maturation	GO:0001955
positive regulation of neurotransmitter secretion	GO:0001956
intramembranous ossification	GO:0001957
endochondral ossification	GO:0001958
regulation of cytokine-mediated signaling pathway	GO:0001959
negative regulation of cytokine-mediated signaling pathway	GO:0001960
positive regulation of cytokine-mediated signaling pathway	GO:0001961
synaptic transmission, dopaminergic	GO:0001963
startle response	GO:0001964
thigmotaxis	GO:0001966
suckling behavior	GO:0001967
regulation of activation of membrane attack complex	GO:0001969
positive regulation of activation of membrane attack complex	GO:0001970
negative regulation of activation of membrane attack complex	GO:0001971
adenosine receptor signaling pathway	GO:0001973
blood vessel remodeling	GO:0001974
response to amphetamine	GO:0001975
neurological system process involved in regulation of systemic arterial blood pressure	GO:0001976
renal system process involved in regulation of blood volume	GO:0001977
regulation of systemic arterial blood pressure by carotid sinus baroreceptor feedback	GO:0001978
regulation of systemic arterial blood pressure by chemoreceptor signaling	GO:0001979
regulation of systemic arterial blood pressure by ischemic conditions	GO:0001980
baroreceptor detection of arterial stretch	GO:0001981
baroreceptor response to decreased systemic arterial blood pressure	GO:0001982
baroreceptor response to increased systemic arterial blood pressure	GO:0001983
artery vasodilation involved in baroreceptor response to increased systemic arterial blood pressure	GO:0001984
negative regulation of heart rate involved in baroreceptor response to increased systemic arterial blood pressure	GO:0001985
negative regulation of the force of heart contraction involved in baroreceptor response to increased systemic arterial blood pressure	GO:0001986
vasoconstriction of artery involved in baroreceptor response to lowering of systemic arterial blood pressure	GO:0001987
positive regulation of heart rate involved in baroreceptor response to decreased systemic arterial blood pressure	GO:0001988
positive regulation of the force of heart contraction involved in baroreceptor response to decreased systemic arterial blood pressure	GO:0001989
regulation of systemic arterial blood pressure by hormone	GO:0001990
regulation of systemic arterial blood pressure by circulatory renin-angiotensin	GO:0001991
regulation of systemic arterial blood pressure by vasopressin	GO:0001992
regulation of systemic arterial blood pressure by norepinephrine-epinephrine	GO:0001993
norepinephrine-epinephrine vasoconstriction involved in regulation of systemic arterial blood pressure	GO:0001994
norepinephrine-epinephrine catabolic process in blood stream	GO:0001995
positive regulation of heart rate by epinephrine-norepinephrine	GO:0001996
positive regulation of the force of heart contraction by epinephrine-norepinephrine	GO:0001997
angiotensin-mediated vasoconstriction involved in regulation of systemic arterial blood pressure	GO:0001998
renal response to blood flow involved in circulatory renin-angiotensin regulation of systemic arterial blood pressure	GO:0001999
detection of renal blood flow	GO:0002000
renin secretion into blood stream	GO:0002001
regulation of angiotensin levels in blood	GO:0002002
angiotensin maturation	GO:0002003
secretion of vasopressin involved in fast regulation of systemic arterial blood pressure	GO:0002004
angiotensin catabolic process in blood	GO:0002005
vasoconstriction by vasopressin involved in systemic arterial blood pressure control	GO:0002006
detection of hypoxic conditions in blood by chemoreceptor signaling	GO:0002007
excitation of vasomotor center by chemoreceptor signaling	GO:0002008
morphogenesis of an epithelium	GO:0002009
excitation of vasomotor center by baroreceptor signaling	GO:0002010
morphogenesis of an epithelial sheet	GO:0002011
vasoconstriction of artery involved in chemoreceptor response to lowering of systemic arterial blood pressure	GO:0002012
detection of carbon dioxide by vasomotor center	GO:0002013
vasoconstriction of artery involved in ischemic response to lowering of systemic arterial blood pressure	GO:0002014
regulation of systemic arterial blood pressure by atrial baroreceptor feedback	GO:0002015
regulation of blood volume by renin-angiotensin	GO:0002016
regulation of blood volume by renal aldosterone	GO:0002017
renin-angiotensin regulation of aldosterone production	GO:0002018
regulation of renal output by angiotensin	GO:0002019
response to dietary excess	GO:0002021
detection of dietary excess	GO:0002022
reduction of food intake in response to dietary excess	GO:0002023
diet induced thermogenesis	GO:0002024
norepinephrine-epinephrine-mediated vasodilation involved in regulation of systemic arterial blood pressure	GO:0002025
regulation of the force of heart contraction	GO:0002026
regulation of heart rate	GO:0002027
regulation of sodium ion transport	GO:0002028
desensitization of G-protein coupled receptor protein signaling pathway	GO:0002029
inhibitory G-protein coupled receptor phosphorylation	GO:0002030
G-protein coupled receptor internalization	GO:0002031
desensitization of G-protein coupled receptor protein signaling pathway by arrestin	GO:0002032
angiotensin-mediated vasodilation involved in regulation of systemic arterial blood pressure	GO:0002033
regulation of blood vessel diameter by renin-angiotensin	GO:0002034
brain renin-angiotensin system	GO:0002035
regulation of L-glutamate transport	GO:0002036
negative regulation of L-glutamate transport	GO:0002037
positive regulation of L-glutamate transport	GO:0002038
sprouting angiogenesis	GO:0002040
intussusceptive angiogenesis	GO:0002041
cell migration involved in sprouting angiogenesis	GO:0002042
blood vessel endothelial cell proliferation involved in sprouting angiogenesis	GO:0002043
blood vessel endothelial cell migration involved in intussusceptive angiogenesis	GO:0002044
regulation of cell adhesion involved in intussusceptive angiogenesis	GO:0002045
phenazine biosynthetic process	GO:0002047
pyoverdine metabolic process	GO:0002048
pyoverdine biosynthetic process	GO:0002049
pyoverdine catabolic process	GO:0002050
osteoblast fate commitment	GO:0002051
positive regulation of neuroblast proliferation	GO:0002052
positive regulation of mesenchymal cell proliferation	GO:0002053
chondrocyte differentiation	GO:0002062
chondrocyte development	GO:0002063
epithelial cell development	GO:0002064
columnar/cuboidal epithelial cell differentiation	GO:0002065
columnar/cuboidal epithelial cell development	GO:0002066
glandular epithelial cell differentiation	GO:0002067
glandular epithelial cell development	GO:0002068
columnar/cuboidal epithelial cell maturation	GO:0002069
epithelial cell maturation	GO:0002070
glandular epithelial cell maturation	GO:0002071
optic cup morphogenesis involved in camera-type eye development	GO:0002072
extraocular skeletal muscle development	GO:0002074
somitomeric trunk muscle development	GO:0002075
osteoblast development	GO:0002076
acrosome matrix dispersal	GO:0002077
membrane fusion involved in acrosome reaction	GO:0002078
regulation of oxidative phosphorylation	GO:0002082
protein depalmitoylation	GO:0002084
inhibition of neuroepithelial cell differentiation	GO:0002085
diaphragm contraction	GO:0002086
regulation of respiratory gaseous exchange by neurological system process	GO:0002087
lens development in camera-type eye	GO:0002088
lens morphogenesis in camera-type eye	GO:0002089
regulation of receptor internalization	GO:0002090
negative regulation of receptor internalization	GO:0002091
positive regulation of receptor internalization	GO:0002092
auditory receptor cell morphogenesis	GO:0002093
tRNA wobble base modification	GO:0002097
tRNA wobble uridine modification	GO:0002098
tRNA wobble guanine modification	GO:0002099
tRNA wobble adenosine to inosine editing	GO:0002100
tRNA wobble cytosine modification	GO:0002101
endonucleolytic cleavage of tetracistronic rRNA transcript (SSU-rRNA, LSU-rRNA, 4.5S-rRNA, 5S-rRNA)	GO:0002103
endonucleolytic cleaveage between 4.5S rRNA and 5S rRNA of tetracistronic rRNA transcript (SSU-rRNA, LSU-rRNA, 4.5S-rRNA, 5S-rRNA)	GO:0002104
endonucleolytic cleaveage between LSU-rRNA and 4.5S rRNA of tetracistronic rRNA transcript (SSU-rRNA, LSU-rRNA, 4.5S-rRNA, 5S-rRNA)	GO:0002105
endonucleolytic cleaveage between SSU-rRNA and LSU-rRNA of tetracistronic rRNA transcript (SSU-rRNA, LSU-rRNA, 4.5S-rRNA, 5S-rRNA)	GO:0002106
generation of mature 3'-end of 5S rRNA generated by RNA polymerase III	GO:0002107
maturation of LSU-rRNA from tricistronic rRNA transcript (SSU-rRNA, LSU-rRNA,5S)	GO:0002108
maturation of SSU-rRNA from tricistronic rRNA transcript (SSU-rRNA, LSU-rRNA,5S)	GO:0002109
cotranscriptional mitochondrial rRNA nucleotide insertion	GO:0002110
store-operated calcium entry	GO:0002115
amphibian larval development	GO:0002117
aggressive behavior	GO:0002118
nematode larval development	GO:0002119
predatory behavior	GO:0002120
inter-male aggressive behavior	GO:0002121
fear-induced aggressive behavior	GO:0002122
irritable aggressive behavior	GO:0002123
territorial aggressive behavior	GO:0002124
maternal aggressive behavior	GO:0002125
instrumental aggressive behavior	GO:0002126
wobble base cytosine methylation	GO:0002127
tRNA nucleoside ribose methylation	GO:0002128
wobble position guanine ribose methylation	GO:0002129
wobble position ribose methylation	GO:0002130
wobble position cytosine ribose methylation	GO:0002131
wobble position uridine ribose methylation	GO:0002132
wobble base lysidine biosynthesis	GO:0002136
retinoic acid biosynthetic process	GO:0002138
tRNA wobble position uridine thiolation	GO:0002143
steroid hormone receptor import into nucleus	GO:0002146
glucocorticoid receptor import into nucleus	GO:0002147
hypochlorous acid metabolic process	GO:0002148
hypochlorous acid biosynthetic process	GO:0002149
hypochlorous acid catabolic process	GO:0002150
bile acid conjugation	GO:0002152
thyroid hormone mediated signaling pathway	GO:0002154
regulation of thyroid hormone mediated signaling pathway	GO:0002155
negative regulation of thyroid hormone mediated signaling pathway	GO:0002156
positive regulation of thyroid hormone mediated signaling pathway	GO:0002157
osteoclast proliferation	GO:0002158
desmosome assembly	GO:0002159
desmosome maintenance	GO:0002160
larval development	GO:0002164
instar larval or pupal development	GO:0002165
instar larval development	GO:0002168
mammary stem cell proliferation	GO:0002174
protein localization to paranode region of axon	GO:0002175
male germ cell proliferation	GO:0002176
cytoplasmic translation	GO:0002181
cytoplasmic translational elongation	GO:0002182
cytoplasmic translational initiation	GO:0002183
cytoplasmic translational termination	GO:0002184
translation reinitiation	GO:0002188
cap-independent translational initiation	GO:0002190
cap-dependent translational initiation	GO:0002191
IRES-dependent translational initiation	GO:0002192
hepatocyte cell migration	GO:0002194
2-methylthio-N-6-(cis-hydroxy)isopentenyl adenosine-tRNA biosynthesis	GO:0002195
somatic diversification of immune receptors	GO:0002200
somatic diversification of DSCAM-based immune receptors	GO:0002201
somatic diversification of variable lymphocyte receptors of jawless fish	GO:0002202
proteolysis by cytosolic proteases associated with antigen processing and presentation	GO:0002203
somatic recombination of immunoglobulin genes involved in immune response	GO:0002204
somatic hypermutation of immunoglobulin genes involved in immune response	GO:0002205
gene conversion of immunoglobulin genes	GO:0002206
gene conversion of immunoglobulin genes involved in immune response	GO:0002207
somatic diversification of immunoglobulins involved in immune response	GO:0002208
behavioral defense response	GO:0002209
behavioral response to wounding	GO:0002210
behavioral defense response to insect	GO:0002211
behavioral defense response to nematode	GO:0002212
defense response to insect	GO:0002213
defense response to nematode	GO:0002215
activation of innate immune response	GO:0002218
innate immune response activating cell surface receptor signaling pathway	GO:0002220
pattern recognition receptor signaling pathway	GO:0002221
stimulatory killer cell immunoglobulin-like receptor signaling pathway	GO:0002222
stimulatory C-type lectin receptor signaling pathway	GO:0002223
toll-like receptor signaling pathway	GO:0002224
positive regulation of antimicrobial peptide production	GO:0002225
innate immune response in mucosa	GO:0002227
natural killer cell mediated immunity	GO:0002228
defense response to oomycetes	GO:0002229
positive regulation of defense response to virus by host	GO:0002230
detection of oomycetes	GO:0002231
leukocyte chemotaxis involved in inflammatory response	GO:0002232
leukocyte chemotaxis involved in immune response	GO:0002233
detection of endoplasmic reticulum overloading	GO:0002234
detection of unfolded protein	GO:0002235
detection of misfolded protein	GO:0002236
response to molecule of bacterial origin	GO:0002237
response to molecule of fungal origin	GO:0002238
response to oomycetes	GO:0002239
response to molecule of oomycetes origin	GO:0002240
response to parasitic plant	GO:0002241
defense response to parasitic plant	GO:0002242
detection of parasitic plant	GO:0002243
hematopoietic progenitor cell differentiation	GO:0002244
wound healing involved in inflammatory response	GO:0002246
clearance of damaged tissue involved in inflammatory response wound healing	GO:0002247
connective tissue replacement involved in inflammatory response wound healing	GO:0002248
lymphocyte anergy	GO:0002249
adaptive immune response	GO:0002250
organ or tissue specific immune response	GO:0002251
immune effector process	GO:0002252
activation of immune response	GO:0002253
kinin cascade	GO:0002254
tissue kallikrein-kinin cascade	GO:0002255
regulation of kinin cascade	GO:0002256
negative regulation of kinin cascade	GO:0002257
positive regulation of kinin cascade	GO:0002258
endothelial cell activation within high endothelial venule involved in immune response	GO:0002259
lymphocyte homeostasis	GO:0002260
mucosal lymphocyte homeostasis	GO:0002261
myeloid cell homeostasis	GO:0002262
cell activation involved in immune response	GO:0002263
endothelial cell activation involved in immune response	GO:0002264
astrocyte activation involved in immune response	GO:0002265
follicular dendritic cell activation	GO:0002266
follicular dendritic cell activation involved in immune response	GO:0002267
follicular dendritic cell differentiation	GO:0002268
leukocyte activation involved in inflammatory response	GO:0002269
plasmacytoid dendritic cell activation	GO:0002270
plasmacytoid dendritic cell activation involved in immune response	GO:0002271
plasmacytoid dendritic cell differentiation involved in immune response	GO:0002272
plasmacytoid dendritic cell differentiation	GO:0002273
myeloid leukocyte activation	GO:0002274
myeloid cell activation involved in immune response	GO:0002275
basophil activation involved in immune response	GO:0002276
myeloid dendritic cell activation involved in immune response	GO:0002277
eosinophil activation involved in immune response	GO:0002278
mast cell activation involved in immune response	GO:0002279
monocyte activation involved in immune response	GO:0002280
macrophage activation involved in immune response	GO:0002281
microglial cell activation involved in immune response	GO:0002282
neutrophil activation involved in immune response	GO:0002283
myeloid dendritic cell differentiation involved in immune response	GO:0002284
lymphocyte activation involved in immune response	GO:0002285
T cell activation involved in immune response	GO:0002286
alpha-beta T cell activation involved in immune response	GO:0002287
NK T cell activation involved in immune response	GO:0002288
NK T cell proliferation involved in immune response	GO:0002289
gamma-delta T cell activation involved in immune response	GO:0002290
T cell activation via T cell receptor contact with antigen bound to MHC molecule on antigen presenting cell	GO:0002291
T cell differentiation involved in immune response	GO:0002292
alpha-beta T cell differentiation involved in immune response	GO:0002293
CD4-positive, alpha-beta T cell differentiation involved in immune response	GO:0002294
T-helper cell lineage commitment	GO:0002295
T-helper 1 cell lineage commitment	GO:0002296
T-helper 2 cell lineage commitment	GO:0002297
CD4-positive, CD25-positive, alpha-beta regulatory T cell differentiation involved in immune response	GO:0002298
alpha-beta intraepithelial T cell differentiation	GO:0002299
CD8-positive, alpha-beta intraepithelial T cell differentiation	GO:0002300
CD4-positive, alpha-beta intraepithelial T cell differentiation	GO:0002301
CD8-positive, alpha-beta T cell differentiation involved in immune response	GO:0002302
gamma-delta T cell differentiation involved in immune response	GO:0002303
gamma-delta intraepithelial T cell differentiation	GO:0002304
CD8-positive, gamma-delta intraepithelial T cell differentiation	GO:0002305
CD4-positive gamma-delta intraepithelial T cell differentiation	GO:0002306
CD8-positive, alpha-beta regulatory T cell differentiation	GO:0002307
CD8-positive, alpha-beta cytotoxic T cell differentiation	GO:0002308
T cell proliferation involved in immune response	GO:0002309
alpha-beta T cell proliferation involved in immune response	GO:0002310
gamma-delta T cell proliferation involved in immune response	GO:0002311
B cell activation involved in immune response	GO:0002312
mature B cell differentiation involved in immune response	GO:0002313
germinal center B cell differentiation	GO:0002314
marginal zone B cell differentiation	GO:0002315
follicular B cell differentiation	GO:0002316
plasma cell differentiation	GO:0002317
myeloid progenitor cell differentiation	GO:0002318
memory B cell differentiation	GO:0002319
lymphoid progenitor cell differentiation	GO:0002320
natural killer cell progenitor differentiation	GO:0002321
B cell proliferation involved in immune response	GO:0002322
natural killer cell activation involved in immune response	GO:0002323
natural killer cell proliferation involved in immune response	GO:0002324
natural killer cell differentiation involved in immune response	GO:0002325
B cell lineage commitment	GO:0002326
immature B cell differentiation	GO:0002327
pro-B cell differentiation	GO:0002328
pre-B cell differentiation	GO:0002329
pre-B cell receptor expression	GO:0002330
pre-B cell allelic exclusion	GO:0002331
transitional stage B cell differentiation	GO:0002332
transitional one stage B cell differentiation	GO:0002333
transitional two stage B cell differentiation	GO:0002334
mature B cell differentiation	GO:0002335
B-1 B cell lineage commitment	GO:0002336
B-1a B cell differentiation	GO:0002337
B-1b B cell differentiation	GO:0002338
B cell selection	GO:0002339
central B cell selection	GO:0002340
central B cell anergy	GO:0002341
central B cell deletion	GO:0002342
peripheral B cell selection	GO:0002343
B cell affinity maturation	GO:0002344
peripheral B cell receptor editing	GO:0002345
B cell positive selection	GO:0002346
response to tumor cell	GO:0002347
central B cell positive selection	GO:0002348
histamine production involved in inflammatory response	GO:0002349
peripheral B cell positive selection	GO:0002350
serotonin production involved in inflammatory response	GO:0002351
B cell negative selection	GO:0002352
plasma kallikrein-kinin cascade	GO:0002353
central B cell negative selection	GO:0002354
detection of tumor cell	GO:0002355
peripheral B cell negative selection	GO:0002356
defense response to tumor cell	GO:0002357
B cell homeostatic proliferation	GO:0002358
B-1 B cell proliferation	GO:0002359
T cell lineage commitment	GO:0002360
CD4-positive, CD25-positive, alpha-beta regulatory T cell differentiation	GO:0002361
CD4-positive, CD25-positive, alpha-beta regulatory T cell lineage commitment	GO:0002362
alpha-beta T cell lineage commitment	GO:0002363
NK T cell lineage commitment	GO:0002364
gamma-delta T cell lineage commitment	GO:0002365
leukocyte activation involved in immune response	GO:0002366
cytokine production involved in immune response	GO:0002367
B cell cytokine production	GO:0002368
T cell cytokine production	GO:0002369
natural killer cell cytokine production	GO:0002370
dendritic cell cytokine production	GO:0002371
myeloid dendritic cell cytokine production	GO:0002372
plasmacytoid dendritic cell cytokine production	GO:0002373
cytokine secretion involved in immune response	GO:0002374
cytokine biosynthetic process involved in immune response	GO:0002375
immune system process	GO:0002376
immunoglobulin production	GO:0002377
immunoglobulin biosynthetic process	GO:0002378
immunoglobulin biosynthetic process involved in immune response	GO:0002379
immunoglobulin secretion involved in immune response	GO:0002380
immunoglobulin production involved in immunoglobulin mediated immune response	GO:0002381
regulation of tissue kallikrein-kinin cascade	GO:0002382
immune response in brain or nervous system	GO:0002383
hepatic immune response	GO:0002384
mucosal immune response	GO:0002385
immune response in mucosal-associated lymphoid tissue	GO:0002386
immune response in gut-associated lymphoid tissue	GO:0002387
immune response in Peyer's patch	GO:0002388
tolerance induction in Peyer's patch	GO:0002389
platelet activating factor production	GO:0002390
platelet activating factor production involved in inflammatory response	GO:0002391
platelet activating factor secretion	GO:0002392
lysosomal enzyme production involved in inflammatory response	GO:0002393
tolerance induction in gut-associated lymphoid tissue	GO:0002394
immune response in nasopharyngeal-associated lymphoid tissue	GO:0002395
MHC protein complex assembly	GO:0002396
MHC class I protein complex assembly	GO:0002397
MHC class Ib protein complex assembly	GO:0002398
MHC class II protein complex assembly	GO:0002399
tolerance induction in nasopharyngeal-associated lymphoid tissue	GO:0002400
tolerance induction in mucosal-associated lymphoid tissue	GO:0002401
B cell tolerance induction in mucosal-associated lymphoid tissue	GO:0002402
T cell tolerance induction in mucosal-associated lymphoid tissue	GO:0002403
antigen sampling in mucosal-associated lymphoid tissue	GO:0002404
antigen sampling by dendritic cells in mucosal-associated lymphoid tissue	GO:0002405
antigen sampling by M cells in mucosal-associated lymphoid tissue	GO:0002406
dendritic cell chemotaxis	GO:0002407
myeloid dendritic cell chemotaxis	GO:0002408
Langerhans cell chemotaxis	GO:0002409
plasmacytoid dendritic cell chemotaxis	GO:0002410
T cell tolerance induction to tumor cell	GO:0002411
antigen transcytosis by M cells in mucosal-associated lymphoid tissue	GO:0002412
tolerance induction to tumor cell	GO:0002413
immunoglobulin transcytosis in epithelial cells	GO:0002414
immunoglobulin transcytosis in epithelial cells mediated by polymeric immunoglobulin receptor	GO:0002415
IgG immunoglobulin transcytosis in epithelial cells mediated by FcRn immunoglobulin receptor	GO:0002416
B cell antigen processing and presentation mediated by B cell receptor uptake of antigen	GO:0002417
immune response to tumor cell	GO:0002418
T cell mediated cytotoxicity directed against tumor cell target	GO:0002419
natural killer cell mediated cytotoxicity directed against tumor cell target	GO:0002420
B cell antigen processing and presentation following pinocytosis	GO:0002421
immune response in urogenital tract	GO:0002422
natural killer cell mediated immune response to tumor cell	GO:0002423
T cell mediated immune response to tumor cell	GO:0002424
tolerance induction in urogenital tract	GO:0002425
immunoglobulin production in mucosal tissue	GO:0002426
mucosal tolerance induction	GO:0002427
antigen processing and presentation of peptide antigen via MHC class Ib	GO:0002428
immune response-activating cell surface receptor signaling pathway	GO:0002429
complement receptor mediated signaling pathway	GO:0002430
Fc receptor mediated stimulatory signaling pathway	GO:0002431
granuloma formation	GO:0002432
immune response-regulating cell surface receptor signaling pathway involved in phagocytosis	GO:0002433
immune complex clearance	GO:0002434
immune complex clearance by erythrocytes	GO:0002435
immune complex clearance by monocytes and macrophages	GO:0002436
inflammatory response to antigenic stimulus	GO:0002437
acute inflammatory response to antigenic stimulus	GO:0002438
chronic inflammatory response to antigenic stimulus	GO:0002439
production of molecular mediator of immune response	GO:0002440
histamine secretion involved in inflammatory response	GO:0002441
serotonin secretion involved in inflammatory response	GO:0002442
leukocyte mediated immunity	GO:0002443
myeloid leukocyte mediated immunity	GO:0002444
type II hypersensitivity	GO:0002445
neutrophil mediated immunity	GO:0002446
eosinophil mediated immunity	GO:0002447
mast cell mediated immunity	GO:0002448
lymphocyte mediated immunity	GO:0002449
B cell antigen processing and presentation	GO:0002450
peripheral B cell tolerance induction	GO:0002451
B cell receptor editing	GO:0002452
peripheral B cell anergy	GO:0002453
peripheral B cell deletion	GO:0002454
humoral immune response mediated by circulating immunoglobulin	GO:0002455
T cell mediated immunity	GO:0002456
T cell antigen processing and presentation	GO:0002457
peripheral T cell tolerance induction	GO:0002458
adaptive immune response based on somatic recombination of immune receptors built from leucine-rich repeat domains	GO:0002459
adaptive immune response based on somatic recombination of immune receptors built from immunoglobulin superfamily domains	GO:0002460
tolerance induction dependent upon immune response	GO:0002461
tolerance induction to nonself antigen	GO:0002462
central tolerance induction to nonself antigen	GO:0002463
peripheral tolerance induction to nonself antigen	GO:0002464
peripheral tolerance induction	GO:0002465
peripheral tolerance induction to self antigen	GO:0002466
germinal center formation	GO:0002467
dendritic cell antigen processing and presentation	GO:0002468
myeloid dendritic cell antigen processing and presentation	GO:0002469
plasmacytoid dendritic cell antigen processing and presentation	GO:0002470
monocyte antigen processing and presentation	GO:0002471
macrophage antigen processing and presentation	GO:0002472
non-professional antigen presenting cell antigen processing and presentation	GO:0002473
antigen processing and presentation of peptide antigen via MHC class I	GO:0002474
antigen processing and presentation via MHC class Ib	GO:0002475
antigen processing and presentation of endogenous peptide antigen via MHC class Ib	GO:0002476
antigen processing and presentation of exogenous peptide antigen via MHC class Ib	GO:0002477
antigen processing and presentation of exogenous peptide antigen	GO:0002478
antigen processing and presentation of exogenous peptide antigen via MHC class I, TAP-dependent	GO:0002479
antigen processing and presentation of exogenous peptide antigen via MHC class I, TAP-independent	GO:0002480
antigen processing and presentation of exogenous protein antigen via MHC class Ib, TAP-dependent	GO:0002481
antigen processing and presentation of exogenous protein antigen via MHC class Ib, TAP-independent	GO:0002482
antigen processing and presentation of endogenous peptide antigen	GO:0002483
antigen processing and presentation of endogenous peptide antigen via MHC class I via ER pathway	GO:0002484
antigen processing and presentation of endogenous peptide antigen via MHC class I via ER pathway, TAP-dependent	GO:0002485
antigen processing and presentation of endogenous peptide antigen via MHC class I via ER pathway, TAP-independent	GO:0002486
antigen processing and presentation of endogenous peptide antigen via MHC class I via endolysosomal pathway	GO:0002487
antigen processing and presentation of endogenous peptide antigen via MHC class Ib via ER pathway	GO:0002488
antigen processing and presentation of endogenous peptide antigen via MHC class Ib via ER pathway, TAP-dependent	GO:0002489
antigen processing and presentation of endogenous peptide antigen via MHC class Ib via ER pathway, TAP-independent	GO:0002490
antigen processing and presentation of endogenous peptide antigen via MHC class II	GO:0002491
peptide antigen assembly with MHC class Ib protein complex	GO:0002492
lipid antigen assembly with MHC class Ib protein complex	GO:0002493
lipid antigen transport	GO:0002494
antigen processing and presentation of peptide antigen via MHC class II	GO:0002495
proteolysis associated with antigen processing and presentation	GO:0002496
proteasomal proteolysis associated with antigen processing and presentation	GO:0002497
proteolysis within endoplasmic reticulum associated with antigen processing and presentation	GO:0002498
proteolysis within endosome associated with antigen processing and presentation	GO:0002499
proteolysis within lysosome associated with antigen processing and presentation	GO:0002500
peptide antigen assembly with MHC protein complex	GO:0002501
peptide antigen assembly with MHC class I protein complex	GO:0002502
peptide antigen assembly with MHC class II protein complex	GO:0002503
antigen processing and presentation of peptide or polysaccharide antigen via MHC class II	GO:0002504
antigen processing and presentation of polysaccharide antigen via MHC class II	GO:0002505
polysaccharide assembly with MHC class II protein complex	GO:0002506
tolerance induction	GO:0002507
central tolerance induction	GO:0002508
central tolerance induction to self antigen	GO:0002509
central B cell tolerance induction	GO:0002510
central B cell receptor editing	GO:0002511
central T cell tolerance induction	GO:0002512
tolerance induction to self antigen	GO:0002513
B cell tolerance induction	GO:0002514
B cell anergy	GO:0002515
B cell deletion	GO:0002516
T cell tolerance induction	GO:0002517
lymphocyte chemotaxis across high endothelial venule	GO:0002518
natural killer cell tolerance induction	GO:0002519
immune system development	GO:0002520
leukocyte differentiation	GO:0002521
leukocyte migration involved in immune response	GO:0002522
leukocyte migration involved in inflammatory response	GO:0002523
hypersensitivity	GO:0002524
acute inflammatory response to non-antigenic stimulus	GO:0002525
acute inflammatory response	GO:0002526
vasodilation involved in acute inflammatory response	GO:0002527
regulation of vascular permeability involved in acute inflammatory response	GO:0002528
regulation of plasma kallikrein-kinin cascade	GO:0002529
regulation of systemic arterial blood pressure involved in acute-phase response	GO:0002530
regulation of heart contraction involved in acute-phase response	GO:0002531
production of molecular mediator involved in inflammatory response	GO:0002532
lysosomal enzyme secretion involved in inflammatory response	GO:0002533
cytokine production involved in inflammatory response	GO:0002534
platelet activating factor secretion involved in inflammatory response	GO:0002535
respiratory burst involved in inflammatory response	GO:0002536
nitric oxide production involved in inflammatory response	GO:0002537
arachidonic acid metabolite production involved in inflammatory response	GO:0002538
prostaglandin production involved in inflammatory response	GO:0002539
leukotriene production involved in inflammatory response	GO:0002540
activation of plasma proteins involved in acute inflammatory response	GO:0002541
Factor XII activation	GO:0002542
activation of blood coagulation via clotting cascade	GO:0002543
chronic inflammatory response	GO:0002544
chronic inflammatory response to non-antigenic stimulus	GO:0002545
negative regulation of tissue kallikrein-kinin cascade	GO:0002546
positive regulation of tissue kallikrein-kinin cascade	GO:0002547
monocyte chemotaxis	GO:0002548
negative regulation of plasma kallikrein-kinin cascade	GO:0002549
positive regulation of plasma kallikrein-kinin cascade	GO:0002550
mast cell chemotaxis	GO:0002551
serotonin secretion by mast cell	GO:0002552
histamine secretion by mast cell	GO:0002553
serotonin secretion by platelet	GO:0002554
histamine secretion by platelet	GO:0002555
serotonin secretion by basophil	GO:0002556
histamine secretion by basophil	GO:0002557
type I hypersensitivity mediated by mast cells	GO:0002558
type I hypersensitivity mediated by basophils	GO:0002559
basophil mediated immunity	GO:0002560
basophil degranulation	GO:0002561
somatic diversification of immune receptors via germline recombination within a single locus	GO:0002562
somatic diversification of immune receptors via alternate splicing	GO:0002563
alternate splicing of immunoglobulin genes	GO:0002564
somatic diversification of immune receptors via gene conversion	GO:0002565
somatic diversification of immune receptors via somatic mutation	GO:0002566
somatic diversification of FREP-based immune receptors	GO:0002567
somatic diversification of T cell receptor genes	GO:0002568
somatic diversification of immune receptors by N region addition	GO:0002569
somatic diversification of immunoglobulin genes by N region addition	GO:0002570
somatic diversification of T cell receptor genes by N region addition	GO:0002571
pro-T cell differentiation	GO:0002572
myeloid leukocyte differentiation	GO:0002573
thrombocyte differentiation	GO:0002574
basophil chemotaxis	GO:0002575
platelet degranulation	GO:0002576
regulation of antigen processing and presentation	GO:0002577
negative regulation of antigen processing and presentation	GO:0002578
positive regulation of antigen processing and presentation	GO:0002579
regulation of antigen processing and presentation of peptide or polysaccharide antigen via MHC class II	GO:0002580
negative regulation of antigen processing and presentation of peptide or polysaccharide antigen via MHC class II	GO:0002581
positive regulation of antigen processing and presentation of peptide or polysaccharide antigen via MHC class II	GO:0002582
regulation of antigen processing and presentation of peptide antigen	GO:0002583
negative regulation of antigen processing and presentation of peptide antigen	GO:0002584
positive regulation of antigen processing and presentation of peptide antigen	GO:0002585
regulation of antigen processing and presentation of peptide antigen via MHC class II	GO:0002586
negative regulation of antigen processing and presentation of peptide antigen via MHC class II	GO:0002587
positive regulation of antigen processing and presentation of peptide antigen via MHC class II	GO:0002588
regulation of antigen processing and presentation of peptide antigen via MHC class I	GO:0002589
negative regulation of antigen processing and presentation of peptide antigen via MHC class I	GO:0002590
positive regulation of antigen processing and presentation of peptide antigen via MHC class I	GO:0002591
regulation of antigen processing and presentation via MHC class Ib	GO:0002592
negative regulation of antigen processing and presentation via MHC class Ib	GO:0002593
positive regulation of antigen processing and presentation via MHC class Ib	GO:0002594
regulation of antigen processing and presentation of peptide antigen via MHC class Ib	GO:0002595
negative regulation of antigen processing and presentation of peptide antigen via MHC class Ib	GO:0002596
positive regulation of antigen processing and presentation of peptide antigen via MHC class Ib	GO:0002597
regulation of antigen processing and presentation of lipid antigen via MHC class Ib	GO:0002598
negative regulation of antigen processing and presentation of lipid antigen via MHC class Ib	GO:0002599
positive regulation of antigen processing and presentation of lipid antigen via MHC class Ib	GO:0002600
regulation of antigen processing and presentation of polysaccharide antigen via MHC class II	GO:0002601
negative regulation of antigen processing and presentation of polysaccharide antigen via MHC class II	GO:0002602
positive regulation of antigen processing and presentation of polysaccharide antigen via MHC class II	GO:0002603
regulation of dendritic cell antigen processing and presentation	GO:0002604
negative regulation of dendritic cell antigen processing and presentation	GO:0002605
positive regulation of dendritic cell antigen processing and presentation	GO:0002606
regulation of myeloid dendritic cell antigen processing and presentation	GO:0002607
negative regulation of myeloid dendritic cell antigen processing and presentation	GO:0002608
positive regulation of myeloid dendritic cell antigen processing and presentation	GO:0002609
regulation of plasmacytoid dendritic cell antigen processing and presentation	GO:0002610
negative regulation of plasmacytoid dendritic cell antigen processing and presentation	GO:0002611
positive regulation of plasmacytoid dendritic cell antigen processing and presentation	GO:0002612
regulation of monocyte antigen processing and presentation	GO:0002613
negative regulation of monocyte antigen processing and presentation	GO:0002614
positive regulation of monocyte antigen processing and presentation	GO:0002615
regulation of macrophage antigen processing and presentation	GO:0002616
negative regulation of macrophage antigen processing and presentation	GO:0002617
positive regulation of macrophage antigen processing and presentation	GO:0002618
regulation of non-professional antigen presenting cell antigen processing and presentation	GO:0002619
negative regulation of non-professional antigen presenting cell antigen processing and presentation	GO:0002620
positive regulation of non-professional antigen presenting cell antigen processing and presentation	GO:0002621
regulation of B cell antigen processing and presentation	GO:0002622
negative regulation of B cell antigen processing and presentation	GO:0002623
positive regulation of B cell antigen processing and presentation	GO:0002624
regulation of T cell antigen processing and presentation	GO:0002625
negative regulation of T cell antigen processing and presentation	GO:0002626
positive regulation of T cell antigen processing and presentation	GO:0002627
regulation of proteolysis associated with antigen processing and presentation	GO:0002628
negative regulation of proteolysis associated with antigen processing and presentation	GO:0002629
positive regulation of proteolysis associated with antigen processing and presentation	GO:0002630
regulation of granuloma formation	GO:0002631
negative regulation of granuloma formation	GO:0002632
positive regulation of granuloma formation	GO:0002633
regulation of germinal center formation	GO:0002634
negative regulation of germinal center formation	GO:0002635
positive regulation of germinal center formation	GO:0002636
regulation of immunoglobulin production	GO:0002637
negative regulation of immunoglobulin production	GO:0002638
positive regulation of immunoglobulin production	GO:0002639
regulation of immunoglobulin biosynthetic process	GO:0002640
negative regulation of immunoglobulin biosynthetic process	GO:0002641
positive regulation of immunoglobulin biosynthetic process	GO:0002642
regulation of tolerance induction	GO:0002643
negative regulation of tolerance induction	GO:0002644
positive regulation of tolerance induction	GO:0002645
regulation of central tolerance induction	GO:0002646
negative regulation of central tolerance induction	GO:0002647
positive regulation of central tolerance induction	GO:0002648
regulation of tolerance induction to self antigen	GO:0002649
negative regulation of tolerance induction to self antigen	GO:0002650
positive regulation of tolerance induction to self antigen	GO:0002651
regulation of tolerance induction dependent upon immune response	GO:0002652
negative regulation of tolerance induction dependent upon immune response	GO:0002653
positive regulation of tolerance induction dependent upon immune response	GO:0002654
regulation of tolerance induction to nonself antigen	GO:0002655
negative regulation of tolerance induction to nonself antigen	GO:0002656
positive regulation of tolerance induction to nonself antigen	GO:0002657
regulation of peripheral tolerance induction	GO:0002658
negative regulation of peripheral tolerance induction	GO:0002659
positive regulation of peripheral tolerance induction	GO:0002660
regulation of B cell tolerance induction	GO:0002661
negative regulation of B cell tolerance induction	GO:0002662
positive regulation of B cell tolerance induction	GO:0002663
regulation of T cell tolerance induction	GO:0002664
negative regulation of T cell tolerance induction	GO:0002665
positive regulation of T cell tolerance induction	GO:0002666
regulation of T cell anergy	GO:0002667
negative regulation of T cell anergy	GO:0002668
positive regulation of T cell anergy	GO:0002669
regulation of B cell anergy	GO:0002670
negative regulation of B cell anergy	GO:0002671
positive regulation of B cell anergy	GO:0002672
regulation of acute inflammatory response	GO:0002673
negative regulation of acute inflammatory response	GO:0002674
positive regulation of acute inflammatory response	GO:0002675
regulation of chronic inflammatory response	GO:0002676
negative regulation of chronic inflammatory response	GO:0002677
positive regulation of chronic inflammatory response	GO:0002678
respiratory burst involved in defense response	GO:0002679
pro-T cell lineage commitment	GO:0002680
somatic recombination of T cell receptor gene segments	GO:0002681
regulation of immune system process	GO:0002682
negative regulation of immune system process	GO:0002683
positive regulation of immune system process	GO:0002684
regulation of leukocyte migration	GO:0002685
negative regulation of leukocyte migration	GO:0002686
positive regulation of leukocyte migration	GO:0002687
regulation of leukocyte chemotaxis	GO:0002688
negative regulation of leukocyte chemotaxis	GO:0002689
positive regulation of leukocyte chemotaxis	GO:0002690
regulation of cellular extravasation	GO:0002691
negative regulation of cellular extravasation	GO:0002692
positive regulation of cellular extravasation	GO:0002693
regulation of leukocyte activation	GO:0002694
negative regulation of leukocyte activation	GO:0002695
positive regulation of leukocyte activation	GO:0002696
regulation of immune effector process	GO:0002697
negative regulation of immune effector process	GO:0002698
positive regulation of immune effector process	GO:0002699
regulation of production of molecular mediator of immune response	GO:0002700
negative regulation of production of molecular mediator of immune response	GO:0002701
positive regulation of production of molecular mediator of immune response	GO:0002702
regulation of leukocyte mediated immunity	GO:0002703
negative regulation of leukocyte mediated immunity	GO:0002704
positive regulation of leukocyte mediated immunity	GO:0002705
regulation of lymphocyte mediated immunity	GO:0002706
negative regulation of lymphocyte mediated immunity	GO:0002707
positive regulation of lymphocyte mediated immunity	GO:0002708
regulation of T cell mediated immunity	GO:0002709
negative regulation of T cell mediated immunity	GO:0002710
positive regulation of T cell mediated immunity	GO:0002711
regulation of B cell mediated immunity	GO:0002712
negative regulation of B cell mediated immunity	GO:0002713
positive regulation of B cell mediated immunity	GO:0002714
regulation of natural killer cell mediated immunity	GO:0002715
negative regulation of natural killer cell mediated immunity	GO:0002716
positive regulation of natural killer cell mediated immunity	GO:0002717
regulation of cytokine production involved in immune response	GO:0002718
negative regulation of cytokine production involved in immune response	GO:0002719
positive regulation of cytokine production involved in immune response	GO:0002720
regulation of B cell cytokine production	GO:0002721
negative regulation of B cell cytokine production	GO:0002722
positive regulation of B cell cytokine production	GO:0002723
regulation of T cell cytokine production	GO:0002724
negative regulation of T cell cytokine production	GO:0002725
positive regulation of T cell cytokine production	GO:0002726
regulation of natural killer cell cytokine production	GO:0002727
negative regulation of natural killer cell cytokine production	GO:0002728
positive regulation of natural killer cell cytokine production	GO:0002729
regulation of dendritic cell cytokine production	GO:0002730
negative regulation of dendritic cell cytokine production	GO:0002731
positive regulation of dendritic cell cytokine production	GO:0002732
regulation of myeloid dendritic cell cytokine production	GO:0002733
negative regulation of myeloid dendritic cell cytokine production	GO:0002734
positive regulation of myeloid dendritic cell cytokine production	GO:0002735
regulation of plasmacytoid dendritic cell cytokine production	GO:0002736
negative regulation of plasmacytoid dendritic cell cytokine production	GO:0002737
positive regulation of plasmacytoid dendritic cell cytokine production	GO:0002738
regulation of cytokine secretion involved in immune response	GO:0002739
negative regulation of cytokine secretion involved in immune response	GO:0002740
positive regulation of cytokine secretion involved in immune response	GO:0002741
regulation of cytokine biosynthetic process involved in immune response	GO:0002742
negative regulation of cytokine biosynthetic process involved in immune response	GO:0002743
positive regulation of cytokine biosynthetic process involved in immune response	GO:0002744
antigen processing and presentation initiated by receptor mediated uptake of antigen	GO:0002745
antigen processing and presentation following pinocytosis	GO:0002746
antigen processing and presentation following phagocytosis	GO:0002747
antigen processing and presentation initiated by pattern recognition receptor mediated uptake of antigen	GO:0002748
antigen processing and presentation initiated by toll-like receptor mediated phagocytosis of antigen	GO:0002749
antigen processing and presentation following macropinocytosis	GO:0002750
antigen processing and presentation following receptor mediated endocytosis	GO:0002751
cell surface pattern recognition receptor signaling pathway	GO:0002752
cytoplasmic pattern recognition receptor signaling pathway	GO:0002753
intracellular vesicle pattern recognition receptor signaling pathway	GO:0002754
MyD88-dependent toll-like receptor signaling pathway	GO:0002755
MyD88-independent toll-like receptor signaling pathway	GO:0002756
immune response-activating signal transduction	GO:0002757
innate immune response-activating signal transduction	GO:0002758
regulation of antimicrobial humoral response	GO:0002759
positive regulation of antimicrobial humoral response	GO:0002760
regulation of myeloid leukocyte differentiation	GO:0002761
negative regulation of myeloid leukocyte differentiation	GO:0002762
positive regulation of myeloid leukocyte differentiation	GO:0002763
immune response-regulating signaling pathway	GO:0002764
immune response-inhibiting signal transduction	GO:0002765
innate immune response-inhibiting signal transduction	GO:0002766
immune response-inhibiting cell surface receptor signaling pathway	GO:0002767
immune response-regulating cell surface receptor signaling pathway	GO:0002768
natural killer cell inhibitory signaling pathway	GO:0002769
T cell inhibitory signaling pathway	GO:0002770
inhibitory killer cell immunoglobulin-like receptor signaling pathway	GO:0002771
inhibitory C-type lectin receptor signaling pathway	GO:0002772
B cell inhibitory signaling pathway	GO:0002773
Fc receptor mediated inhibitory signaling pathway	GO:0002774
antimicrobial peptide production	GO:0002775
antimicrobial peptide secretion	GO:0002776
antimicrobial peptide biosynthetic process	GO:0002777
antibacterial peptide production	GO:0002778
antibacterial peptide secretion	GO:0002779
antibacterial peptide biosynthetic process	GO:0002780
antifungal peptide production	GO:0002781
antifungal peptide secretion	GO:0002782
antifungal peptide biosynthetic process	GO:0002783
regulation of antimicrobial peptide production	GO:0002784
negative regulation of antimicrobial peptide production	GO:0002785
regulation of antibacterial peptide production	GO:0002786
negative regulation of antibacterial peptide production	GO:0002787
regulation of antifungal peptide production	GO:0002788
negative regulation of antifungal peptide production	GO:0002789
peptide secretion	GO:0002790
regulation of peptide secretion	GO:0002791
negative regulation of peptide secretion	GO:0002792
positive regulation of peptide secretion	GO:0002793
regulation of antimicrobial peptide secretion	GO:0002794
negative regulation of antimicrobial peptide secretion	GO:0002795
positive regulation of antimicrobial peptide secretion	GO:0002796
regulation of antibacterial peptide secretion	GO:0002797
negative regulation of antibacterial peptide secretion	GO:0002798
positive regulation of antibacterial peptide secretion	GO:0002799
regulation of antifungal peptide secretion	GO:0002800
negative regulation of antifungal peptide secretion	GO:0002801
positive regulation of antifungal peptide secretion	GO:0002802
positive regulation of antibacterial peptide production	GO:0002803
positive regulation of antifungal peptide production	GO:0002804
regulation of antimicrobial peptide biosynthetic process	GO:0002805
negative regulation of antimicrobial peptide biosynthetic process	GO:0002806
positive regulation of antimicrobial peptide biosynthetic process	GO:0002807
regulation of antibacterial peptide biosynthetic process	GO:0002808
negative regulation of antibacterial peptide biosynthetic process	GO:0002809
regulation of antifungal peptide biosynthetic process	GO:0002810
negative regulation of antifungal peptide biosynthetic process	GO:0002811
biosynthetic process of antibacterial peptides active against Gram-negative bacteria	GO:0002812
regulation of biosynthetic process of antibacterial peptides active against Gram-negative bacteria	GO:0002813
negative regulation of biosynthetic process of antibacterial peptides active against Gram-negative bacteria	GO:0002814
biosynthetic process of antibacterial peptides active against Gram-positive bacteria	GO:0002815
regulation of biosynthetic process of antibacterial peptides active against Gram-positive bacteria	GO:0002816
negative regulation of biosynthetic process of antibacterial peptides active against Gram-positive bacteria	GO:0002817
intracellular defense response	GO:0002818
regulation of adaptive immune response	GO:0002819
negative regulation of adaptive immune response	GO:0002820
positive regulation of adaptive immune response	GO:0002821
regulation of adaptive immune response based on somatic recombination of immune receptors built from immunoglobulin superfamily domains	GO:0002822
negative regulation of adaptive immune response based on somatic recombination of immune receptors built from immunoglobulin superfamily domains	GO:0002823
positive regulation of adaptive immune response based on somatic recombination of immune receptors built from immunoglobulin superfamily domains	GO:0002824
regulation of T-helper 1 type immune response	GO:0002825
negative regulation of T-helper 1 type immune response	GO:0002826
positive regulation of T-helper 1 type immune response	GO:0002827
regulation of type 2 immune response	GO:0002828
negative regulation of type 2 immune response	GO:0002829
positive regulation of type 2 immune response	GO:0002830
regulation of response to biotic stimulus	GO:0002831
negative regulation of response to biotic stimulus	GO:0002832
positive regulation of response to biotic stimulus	GO:0002833
regulation of response to tumor cell	GO:0002834
negative regulation of response to tumor cell	GO:0002835
positive regulation of response to tumor cell	GO:0002836
regulation of immune response to tumor cell	GO:0002837
negative regulation of immune response to tumor cell	GO:0002838
positive regulation of immune response to tumor cell	GO:0002839
regulation of T cell mediated immune response to tumor cell	GO:0002840
negative regulation of T cell mediated immune response to tumor cell	GO:0002841
positive regulation of T cell mediated immune response to tumor cell	GO:0002842
regulation of tolerance induction to tumor cell	GO:0002843
negative regulation of tolerance induction to tumor cell	GO:0002844
positive regulation of tolerance induction to tumor cell	GO:0002845
regulation of T cell tolerance induction to tumor cell	GO:0002846
negative regulation of T cell tolerance induction to tumor cell	GO:0002847
positive regulation of T cell tolerance induction to tumor cell	GO:0002848
regulation of peripheral T cell tolerance induction	GO:0002849
negative regulation of peripheral T cell tolerance induction	GO:0002850
positive regulation of peripheral T cell tolerance induction	GO:0002851
regulation of T cell mediated cytotoxicity directed against tumor cell target	GO:0002852
negative regulation of T cell mediated cytotoxicity directed against tumor cell target	GO:0002853
positive regulation of T cell mediated cytotoxicity directed against tumor cell target	GO:0002854
regulation of natural killer cell mediated immune response to tumor cell	GO:0002855
negative regulation of natural killer cell mediated immune response to tumor cell	GO:0002856
positive regulation of natural killer cell mediated immune response to tumor cell	GO:0002857
regulation of natural killer cell mediated cytotoxicity directed against tumor cell target	GO:0002858
negative regulation of natural killer cell mediated cytotoxicity directed against tumor cell target	GO:0002859
positive regulation of natural killer cell mediated cytotoxicity directed against tumor cell target	GO:0002860
regulation of inflammatory response to antigenic stimulus	GO:0002861
negative regulation of inflammatory response to antigenic stimulus	GO:0002862
positive regulation of inflammatory response to antigenic stimulus	GO:0002863
regulation of acute inflammatory response to antigenic stimulus	GO:0002864
negative regulation of acute inflammatory response to antigenic stimulus	GO:0002865
positive regulation of acute inflammatory response to antigenic stimulus	GO:0002866
regulation of B cell deletion	GO:0002867
negative regulation of B cell deletion	GO:0002868
positive regulation of B cell deletion	GO:0002869
T cell anergy	GO:0002870
regulation of natural killer cell tolerance induction	GO:0002871
negative regulation of natural killer cell tolerance induction	GO:0002872
positive regulation of natural killer cell tolerance induction	GO:0002873
regulation of chronic inflammatory response to antigenic stimulus	GO:0002874
negative regulation of chronic inflammatory response to antigenic stimulus	GO:0002875
positive regulation of chronic inflammatory response to antigenic stimulus	GO:0002876
regulation of acute inflammatory response to non-antigenic stimulus	GO:0002877
negative regulation of acute inflammatory response to non-antigenic stimulus	GO:0002878
positive regulation of acute inflammatory response to non-antigenic stimulus	GO:0002879
regulation of chronic inflammatory response to non-antigenic stimulus	GO:0002880
negative regulation of chronic inflammatory response to non-antigenic stimulus	GO:0002881
positive regulation of chronic inflammatory response to non-antigenic stimulus	GO:0002882
regulation of hypersensitivity	GO:0002883
negative regulation of hypersensitivity	GO:0002884
positive regulation of hypersensitivity	GO:0002885
regulation of myeloid leukocyte mediated immunity	GO:0002886
negative regulation of myeloid leukocyte mediated immunity	GO:0002887
positive regulation of myeloid leukocyte mediated immunity	GO:0002888
regulation of immunoglobulin mediated immune response	GO:0002889
negative regulation of immunoglobulin mediated immune response	GO:0002890
positive regulation of immunoglobulin mediated immune response	GO:0002891
regulation of type II hypersensitivity	GO:0002892
negative regulation of type II hypersensitivity	GO:0002893
positive regulation of type II hypersensitivity	GO:0002894
regulation of central B cell tolerance induction	GO:0002895
negative regulation of central B cell tolerance induction	GO:0002896
positive regulation of central B cell tolerance induction	GO:0002897
regulation of central B cell deletion	GO:0002898
negative regulation of central B cell deletion	GO:0002899
positive regulation of central B cell deletion	GO:0002900
mature B cell apoptotic process	GO:0002901
regulation of B cell apoptotic process	GO:0002902
negative regulation of B cell apoptotic process	GO:0002903
positive regulation of B cell apoptotic process	GO:0002904
regulation of mature B cell apoptotic process	GO:0002905
negative regulation of mature B cell apoptotic process	GO:0002906
positive regulation of mature B cell apoptotic process	GO:0002907
regulation of peripheral B cell deletion	GO:0002908
negative regulation of peripheral B cell deletion	GO:0002909
positive regulation of peripheral B cell deletion	GO:0002910
regulation of lymphocyte anergy	GO:0002911
negative regulation of lymphocyte anergy	GO:0002912
positive regulation of lymphocyte anergy	GO:0002913
regulation of central B cell anergy	GO:0002914
negative regulation of central B cell anergy	GO:0002915
positive regulation of central B cell anergy	GO:0002916
regulation of peripheral B cell anergy	GO:0002917
negative regulation of peripheral B cell anergy	GO:0002918
positive regulation of peripheral B cell anergy	GO:0002919
regulation of humoral immune response	GO:0002920
negative regulation of humoral immune response	GO:0002921
positive regulation of humoral immune response	GO:0002922
regulation of humoral immune response mediated by circulating immunoglobulin	GO:0002923
negative regulation of humoral immune response mediated by circulating immunoglobulin	GO:0002924
positive regulation of humoral immune response mediated by circulating immunoglobulin	GO:0002925
tRNA wobble base 5-methoxycarbonylmethyl-2-thiouridine biosynthesis.	GO:0002926
archaeosine-tRNA biosynthetic process	GO:0002927
trabecular meshwork development	GO:0002930
response to ischemia	GO:0002931
tendon sheath development	GO:0002932
lipid hydroxylation	GO:0002933
desmosome organization	GO:0002934
bradykinin biosynthetic process	GO:0002936
tRNA 4-thiouridine biosynthesis	GO:0002937
tRNA guanine ribose methylation	GO:0002938
tRNA N1-guanine methylation	GO:0002939
tRNA N2-guanine methylation	GO:0002940
synoviocyte proliferation	GO:0002941
tRNA m2,2-guanine biosynthesis	GO:0002942
tRNA dihydrouridine synthesis	GO:0002943
tRNA C5-cytosine methylation	GO:0002946
tRNA threonylcarbamoyladenosine modification	GO:0002949
regionalization	GO:0003002
follicular fluid formation in ovarian follicle antrum involved in fused antrum stage	GO:0003003
follicular fluid formation in ovarian follicle antrum involved in distinct antral spaces stage	GO:0003004
follicular fluid formation in ovarian follicle antrum involved in scattered antral spaces stage	GO:0003005
developmental process involved in reproduction	GO:0003006
heart morphogenesis	GO:0003007
system process	GO:0003008
skeletal muscle contraction	GO:0003009
voluntary skeletal muscle contraction	GO:0003010
involuntary skeletal muscle contraction	GO:0003011
muscle system process	GO:0003012
circulatory system process	GO:0003013
renal system process	GO:0003014
heart process	GO:0003015
respiratory system process	GO:0003016
lymph circulation	GO:0003017
vascular process in circulatory system	GO:0003018
central nervous system control of baroreceptor feedback	GO:0003019
detection of reduced oxygen by chemoreceptor signaling	GO:0003020
detection of increased carbon dioxide by chemoreceptor signaling	GO:0003021
detection of pH by chemoreceptor signaling	GO:0003022
baroreceptor detection of increased arterial stretch	GO:0003023
baroreceptor detection of decreased arterial stretch	GO:0003024
regulation of systemic arterial blood pressure by baroreceptor feedback	GO:0003025
regulation of systemic arterial blood pressure by aortic arch baroreceptor feedback	GO:0003026
regulation of systemic arterial blood pressure by carotid body chemoreceptor signaling	GO:0003027
regulation of systemic arterial blood pressure by aortic body chemoreceptor signaling	GO:0003028
detection of hypoxic conditions in blood by carotid body chemoreceptor signaling	GO:0003029
detection of hydrogen ion	GO:0003030
detection of carbon dioxide	GO:0003031
detection of oxygen	GO:0003032
detection of hypoxic conditions in blood by aortic body chemoreceptor signaling	GO:0003033
detection of increased carbon dioxide by aortic body chemoreceptor signaling	GO:0003034
detection of increased carbon dioxide by carotid body chemoreceptor signaling	GO:0003035
detection of pH by aortic body chemoreceptor signaling	GO:0003036
detection of pH by carotid body chemoreceptor signaling	GO:0003037
detection of reduced oxygen by aortic body chemoreceptor signaling	GO:0003038
detection of reduced oxygen by carotid body chemoreceptor signaling	GO:0003039
excitation of vasomotor center by aortic body chemoreceptor signaling	GO:0003040
excitation of vasomotor center by carotid body chemoreceptor signaling	GO:0003041
vasoconstriction of artery involved in carotid body chemoreceptor response to lowering of systemic arterial blood pressure	GO:0003042
vasoconstriction of artery involved in aortic body chemoreceptor response to lowering of systemic arterial blood pressure	GO:0003043
regulation of systemic arterial blood pressure mediated by a chemical signal	GO:0003044
regulation of systemic arterial blood pressure by physical factors	GO:0003045
regulation of systemic arterial blood pressure by stress relaxation	GO:0003046
regulation of systemic arterial blood pressure by epinephrine	GO:0003047
regulation of systemic arterial blood pressure by norepinephrine	GO:0003048
regulation of systemic arterial blood pressure by capillary fluid shift	GO:0003049
regulation of systemic arterial blood pressure by atrial natriuretic peptide	GO:0003050
angiotensin-mediated drinking behavior	GO:0003051
circadian regulation of systemic arterial blood pressure	GO:0003052
circadian regulation of heart rate	GO:0003053
circadian regulation of systemic arterial blood pressure by the suprachiasmatic nucleus	GO:0003054
circadian regulation of heart rate by the suprachiasmatic nucleus	GO:0003055
regulation of vascular smooth muscle contraction	GO:0003056
regulation of the force of heart contraction by chemical signal	GO:0003057
hormonal regulation of the force of heart contraction	GO:0003058
positive regulation of the force of heart contraction by epinephrine	GO:0003059
negative regulation of the force of heart contraction by acetylcholine	GO:0003060
positive regulation of the force of heart contraction by norepinephrine	GO:0003061
regulation of heart rate by chemical signal	GO:0003062
negative regulation of heart rate by acetylcholine	GO:0003063
regulation of heart rate by hormone	GO:0003064
positive regulation of heart rate by epinephrine	GO:0003065
positive regulation of heart rate by norepinephrine	GO:0003066
circadian regulation of systemic arterial blood pressure by hormone	GO:0003067
regulation of systemic arterial blood pressure by acetylcholine	GO:0003068
acetylcholine-mediated vasodilation involved in regulation of systemic arterial blood pressure	GO:0003069
regulation of systemic arterial blood pressure by neurotransmitter	GO:0003070
renal system process involved in regulation of systemic arterial blood pressure	GO:0003071
renal control of peripheral vascular resistance involved in regulation of systemic arterial blood pressure	GO:0003072
regulation of systemic arterial blood pressure	GO:0003073
renal vasodilation of the peripheral vascular system involved in regulation of systemic arterial blood pressure	GO:0003075
regulation of systemic arterial blood pressure by renin-angiotensin	GO:0003081
negative regulation of renal output by angiotensin	GO:0003083
positive regulation of systemic arterial blood pressure	GO:0003084
negative regulation of systemic arterial blood pressure	GO:0003085
regulation of systemic arterial blood pressure by local renal renin-angiotensin	GO:0003086
positive regulation of the force of heart contraction by neuronal epinephrine	GO:0003087
positive regulation of the force of heart contraction by circulating epinephrine	GO:0003088
positive regulation of the force of heart contraction by circulating epinephrine-norepinephrine	GO:0003089
positive regulation of the force of heart contraction by neuronal epinephrine-norepinephrine	GO:0003090
renal water homeostasis	GO:0003091
renal water retention	GO:0003092
regulation of glomerular filtration	GO:0003093
glomerular filtration	GO:0003094
pressure natriuresis	GO:0003095
renal sodium ion transport	GO:0003096
renal water transport	GO:0003097
tubuloglomerular feedback	GO:0003098
positive regulation of the force of heart contraction by chemical signal	GO:0003099
regulation of systemic arterial blood pressure by endothelin	GO:0003100
regulation of systemic arterial blood pressure by circulatory epinephrine-norepinephrine	GO:0003101
positive regulation of glomerular filtration	GO:0003104
negative regulation of glomerular filtration	GO:0003105
negative regulation of glomerular filtration by angiotensin	GO:0003106
negative regulation of the force of heart contraction by chemical signal	GO:0003108
positive regulation of the force of heart contraction by circulating norepinephrine	GO:0003109
positive regulation of the force of heart contraction by neuronal norepinephrine	GO:0003110
positive regulation of heart rate by circulating epinephrine	GO:0003111
positive regulation of heart rate by neuronal epinephrine	GO:0003112
positive regulation of heart rate by neuronal norepinephrine	GO:0003113
positive regulation of heart rate by circulating norepinephrine	GO:0003114
regulation of vasoconstriction by epinephrine	GO:0003115
regulation of vasoconstriction by norepinephrine	GO:0003116
regulation of vasoconstriction by circulating norepinephrine	GO:0003117
regulation of vasoconstriction by neuronal norepinephrine	GO:0003118
regulation of vasoconstriction by neuronal epinephrine	GO:0003119
regulation of vasoconstriction by circulating epinephrine	GO:0003120
epinephrine-mediated vasodilation	GO:0003121
norepinephrine-mediated vasodilation	GO:0003122
detection of nodal flow	GO:0003127
heart field specification	GO:0003128
heart induction	GO:0003129
BMP signaling pathway involved in heart induction	GO:0003130
mesodermal-endodermal cell signaling	GO:0003131
mesodermal-endodermal cell signaling involved in heart induction	GO:0003132
endodermal-mesodermal cell signaling	GO:0003133
endodermal-mesodermal cell signaling involved in heart induction	GO:0003134
fibroblast growth factor receptor signaling pathway involved in heart induction	GO:0003135
negative regulation of heart induction by canonical Wnt signaling pathway	GO:0003136
Notch signaling pathway involved in heart induction	GO:0003137
primary heart field specification	GO:0003138
secondary heart field specification	GO:0003139
determination of left/right asymmetry in lateral mesoderm	GO:0003140
cardiogenic plate morphogenesis	GO:0003142
embryonic heart tube morphogenesis	GO:0003143
embryonic heart tube formation	GO:0003144
embryonic heart tube formation via epithelial folding	GO:0003145
heart jogging	GO:0003146
neural crest cell migration involved in heart formation	GO:0003147
outflow tract septum morphogenesis	GO:0003148
membranous septum morphogenesis	GO:0003149
muscular septum morphogenesis	GO:0003150
outflow tract morphogenesis	GO:0003151
morphogenesis of an epithelial fold involved in embryonic heart tube formation	GO:0003152
closure of embryonic heart tube	GO:0003153
BMP signaling pathway involved in determination of left/right symmetry	GO:0003154
BMP signaling pathway involved in determination of lateral mesoderm left/right asymmetry	GO:0003155
regulation of animal organ formation	GO:0003156
endocardium development	GO:0003157
endothelium development	GO:0003158
morphogenesis of an endothelium	GO:0003159
endocardium morphogenesis	GO:0003160
cardiac conduction system development	GO:0003161
atrioventricular node development	GO:0003162
sinoatrial node development	GO:0003163
His-Purkinje system development	GO:0003164
Purkinje myocyte development	GO:0003165
bundle of His development	GO:0003166
atrioventricular bundle cell differentiation	GO:0003167
Purkinje myocyte differentiation	GO:0003168
coronary vein morphogenesis	GO:0003169
heart valve development	GO:0003170
atrioventricular valve development	GO:0003171
sinoatrial valve development	GO:0003172
ventriculo bulbo valve development	GO:0003173
mitral valve development	GO:0003174
tricuspid valve development	GO:0003175
aortic valve development	GO:0003176
pulmonary valve development	GO:0003177
coronary sinus valve development	GO:0003178
heart valve morphogenesis	GO:0003179
aortic valve morphogenesis	GO:0003180
atrioventricular valve morphogenesis	GO:0003181
coronary sinus valve morphogenesis	GO:0003182
mitral valve morphogenesis	GO:0003183
pulmonary valve morphogenesis	GO:0003184
sinoatrial valve morphogenesis	GO:0003185
tricuspid valve morphogenesis	GO:0003186
ventriculo bulbo valve morphogenesis	GO:0003187
heart valve formation	GO:0003188
aortic valve formation	GO:0003189
atrioventricular valve formation	GO:0003190
coronary sinus valve formation	GO:0003191
mitral valve formation	GO:0003192
pulmonary valve formation	GO:0003193
sinoatrial valve formation	GO:0003194
tricuspid valve formation	GO:0003195
ventriculo bulbo valve formation	GO:0003196
endocardial cushion development	GO:0003197
epithelial to mesenchymal transition involved in endocardial cushion formation	GO:0003198
endocardial cushion to mesenchymal transition involved in heart valve formation	GO:0003199
endocardial cushion to mesenchymal transition involved in heart chamber septation	GO:0003200
epithelial to mesenchymal transition involved in coronary vasculature morphogenesis	GO:0003201
endocardial cushion to mesenchymal transition involved in cardiac skeleton development	GO:0003202
endocardial cushion morphogenesis	GO:0003203
cardiac skeleton development	GO:0003204
cardiac chamber development	GO:0003205
cardiac chamber morphogenesis	GO:0003206
cardiac chamber formation	GO:0003207
cardiac ventricle morphogenesis	GO:0003208
cardiac atrium morphogenesis	GO:0003209
cardiac atrium formation	GO:0003210
cardiac ventricle formation	GO:0003211
cardiac left atrium morphogenesis	GO:0003212
cardiac right atrium morphogenesis	GO:0003213
cardiac left ventricle morphogenesis	GO:0003214
cardiac right ventricle morphogenesis	GO:0003215
cardiac left atrium formation	GO:0003216
cardiac right atrium formation	GO:0003217
cardiac left ventricle formation	GO:0003218
cardiac right ventricle formation	GO:0003219
left ventricular cardiac muscle tissue morphogenesis	GO:0003220
right ventricular cardiac muscle tissue morphogenesis	GO:0003221
ventricular trabecula myocardium morphogenesis	GO:0003222
ventricular compact myocardium morphogenesis	GO:0003223
left ventricular compact myocardium morphogenesis	GO:0003224
left ventricular trabecular myocardium morphogenesis	GO:0003225
right ventricular compact myocardium morphogenesis	GO:0003226
right ventricular trabecular myocardium morphogenesis	GO:0003227
atrial cardiac muscle tissue development	GO:0003228
ventricular cardiac muscle tissue development	GO:0003229
cardiac atrium development	GO:0003230
cardiac ventricle development	GO:0003231
bulbus arteriosus development	GO:0003232
bulbus arteriosus morphogenesis	GO:0003233
bulbus arteriosus formation	GO:0003234
sinus venosus development	GO:0003235
sinus venosus morphogenesis	GO:0003236
sinus venosus formation	GO:0003237
conus arteriosus development	GO:0003238
conus arteriosus morphogenesis	GO:0003239
conus arteriosus formation	GO:0003240
growth involved in heart morphogenesis	GO:0003241
cardiac chamber ballooning	GO:0003242
circumferential growth involved in left ventricle morphogenesis	GO:0003243
radial growth involved in right ventricle morphogenesis	GO:0003244
cardiac muscle tissue growth involved in heart morphogenesis	GO:0003245
embryonic cardiac muscle cell growth involved in heart morphogenesis	GO:0003246
post-embryonic cardiac muscle cell growth involved in heart morphogenesis	GO:0003247
heart capillary growth	GO:0003248
cell proliferation involved in heart valve morphogenesis	GO:0003249
regulation of cell proliferation involved in heart valve morphogenesis	GO:0003250
positive regulation of cell proliferation involved in heart valve morphogenesis	GO:0003251
negative regulation of cell proliferation involved in heart valve morphogenesis	GO:0003252
cardiac neural crest cell migration involved in outflow tract morphogenesis	GO:0003253
regulation of membrane depolarization	GO:0003254
endocardial precursor cell differentiation	GO:0003255
regulation of transcription from RNA polymerase II promoter involved in myocardial precursor cell differentiation	GO:0003256
positive regulation of transcription from RNA polymerase II promoter involved in myocardial precursor cell differentiation	GO:0003257
regulation of transcription from RNA polymerase II promoter involved in endocardial precursor cell differentiation	GO:0003258
cardioblast anterior-lateral migration	GO:0003259
cardioblast migration	GO:0003260
cardiac muscle progenitor cell migration to the midline involved in heart field formation	GO:0003261
endocardial progenitor cell migration to the midline involved in heart field formation	GO:0003262
cardioblast proliferation	GO:0003263
regulation of cardioblast proliferation	GO:0003264
regulation of primary heart field cardioblast proliferation	GO:0003265
regulation of secondary heart field cardioblast proliferation	GO:0003266
canonical Wnt signaling pathway involved in positive regulation of secondary heart field cardioblast proliferation	GO:0003267
fibroblast growth factor receptor signaling pathway involved in regulation of secondary heart field cardioblast proliferation	GO:0003268
BMP signaling pathway involved in regulation of secondary heart field cardioblast proliferation	GO:0003269
Notch signaling pathway involved in regulation of secondary heart field cardioblast proliferation	GO:0003270
smoothened signaling pathway involved in regulation of secondary heart field cardioblast proliferation	GO:0003271
endocardial cushion formation	GO:0003272
cell migration involved in endocardial cushion formation	GO:0003273
endocardial cushion fusion	GO:0003274
apoptotic process involved in outflow tract morphogenesis	GO:0003275
apoptotic process involved in heart valve morphogenesis	GO:0003276
apoptotic process involved in endocardial cushion morphogenesis	GO:0003277
apoptotic process involved in heart morphogenesis	GO:0003278
cardiac septum development	GO:0003279
ventricular septum development	GO:0003281
ventricular septum intermedium development	GO:0003282
atrial septum development	GO:0003283
septum primum development	GO:0003284
septum secundum development	GO:0003285
atrial septum intermedium development	GO:0003286
ventricular septum intermedium morphogenesis	GO:0003288
atrial septum primum morphogenesis	GO:0003289
atrial septum secundum morphogenesis	GO:0003290
atrial septum intermedium morphogenesis	GO:0003291
cardiac septum cell differentiation	GO:0003292
heart valve cell differentiation	GO:0003293
atrial ventricular junction remodeling	GO:0003294
cell proliferation involved in atrial ventricular junction remodeling	GO:0003295
apoptotic process involved in atrial ventricular junction remodeling	GO:0003296
heart wedging	GO:0003297
physiological muscle hypertrophy	GO:0003298
muscle hypertrophy in response to stress	GO:0003299
cardiac muscle hypertrophy	GO:0003300
physiological cardiac muscle hypertrophy	GO:0003301
transforming growth factor beta receptor signaling pathway involved in heart jogging	GO:0003302
BMP signaling pathway involved in heart jogging	GO:0003303
myocardial epithelial involution involved in heart jogging	GO:0003304
cell migration involved in heart jogging	GO:0003305
Wnt signaling pathway involved in heart development	GO:0003306
regulation of Wnt signaling pathway involved in heart development	GO:0003307
negative regulation of Wnt signaling pathway involved in heart development	GO:0003308
type B pancreatic cell differentiation	GO:0003309
pancreatic A cell differentiation	GO:0003310
pancreatic D cell differentiation	GO:0003311
pancreatic PP cell differentiation	GO:0003312
heart rudiment development	GO:0003313
heart rudiment morphogenesis	GO:0003314
heart rudiment formation	GO:0003315
establishment of myocardial progenitor cell apical/basal polarity	GO:0003316
cardioblast cell midline fusion	GO:0003317
cell migration to the midline involved in heart development	GO:0003318
cardioblast migration to the midline involved in heart rudiment formation	GO:0003319
heart rudiment involution	GO:0003320
positive regulation of blood pressure by epinephrine-norepinephrine	GO:0003321
pancreatic A cell development	GO:0003322
type B pancreatic cell development	GO:0003323
pancreatic D cell development	GO:0003324
pancreatic PP cell development	GO:0003325
pancreatic A cell fate commitment	GO:0003326
type B pancreatic cell fate commitment	GO:0003327
pancreatic D cell fate commitment	GO:0003328
pancreatic PP cell fate commitment	GO:0003329
regulation of extracellular matrix constituent secretion	GO:0003330
positive regulation of extracellular matrix constituent secretion	GO:0003331
negative regulation of extracellular matrix constituent secretion	GO:0003332
amino acid transmembrane transport	GO:0003333
keratinocyte development	GO:0003334
corneocyte development	GO:0003335
corneocyte desquamation	GO:0003336
mesenchymal to epithelial transition involved in metanephros morphogenesis	GO:0003337
metanephros morphogenesis	GO:0003338
regulation of mesenchymal to epithelial transition involved in metanephros morphogenesis	GO:0003339
negative regulation of mesenchymal to epithelial transition involved in metanephros morphogenesis	GO:0003340
cilium movement	GO:0003341
proepicardium development	GO:0003342
septum transversum development	GO:0003343
pericardium morphogenesis	GO:0003344
proepicardium cell migration involved in pericardium morphogenesis	GO:0003345
epicardium-derived cell migration to the myocardium	GO:0003346
epicardial cell to mesenchymal cell transition	GO:0003347
cardiac endothelial cell differentiation	GO:0003348
epicardium-derived cardiac endothelial cell differentiation	GO:0003349
pulmonary myocardium development	GO:0003350
epithelial cilium movement	GO:0003351
regulation of cilium movement	GO:0003352
positive regulation of cilium movement	GO:0003353
negative regulation of cilium movement	GO:0003354
cilium movement involved in otolith formation	GO:0003355
regulation of cilium beat frequency	GO:0003356
noradrenergic neuron differentiation	GO:0003357
noradrenergic neuron development	GO:0003358
noradrenergic neuron fate commitment	GO:0003359
brainstem development	GO:0003360
noradrenergic neuron differentiation involved in brainstem development	GO:0003361
noradrenergic neuron fate commitment involved in brainstem development	GO:0003362
lamellipodium assembly involved in ameboidal cell migration	GO:0003363
lamellipodium assembly involved in mesendodermal cell migration	GO:0003364
establishment of cell polarity involved in ameboidal cell migration	GO:0003365
cell-matrix adhesion involved in ameboidal cell migration	GO:0003366
cell-cell adhesion involved in ameboidal cell migration	GO:0003367
cell-matrix adhesion involved in mesendodermal cell migration	GO:0003368
establishment of cell polarity involved in mesendodermal cell migration	GO:0003369
cell-cell adhesion involved in mesendodermal cell migration	GO:0003370
establishment or maintenance of cytoskeleton polarity involved in ameboidal cell migration	GO:0003371
establishment or maintenance of cytoskeleton polarity involved in mesendodermal cell migration	GO:0003372
dynamin family protein polymerization involved in membrane fission	GO:0003373
dynamin family protein polymerization involved in mitochondrial fission	GO:0003374
regulation of dynamin family protein polymerization involved in membrane fission	GO:0003375
sphingosine-1-phosphate signaling pathway	GO:0003376
regulation of apoptosis by sphingosine-1-phosphate signaling pathway	GO:0003377
regulation of inflammatory response by sphingosine-1-phosphate signaling pathway	GO:0003378
establishment of cell polarity involved in gastrulation cell migration	GO:0003379
establishment or maintenance of cytoskeleton polarity involved in gastrulation	GO:0003380
epithelial cell morphogenesis involved in gastrulation	GO:0003381
epithelial cell morphogenesis	GO:0003382
apical constriction	GO:0003383
apical constriction involved in gastrulation	GO:0003384
cell-cell signaling involved in amphid sensory organ development	GO:0003385
amphid sensory organ development	GO:0003386
neuron differentiation involved in amphid sensory organ development	GO:0003387
neuron development involved in amphid sensory organ development	GO:0003388
retrograde extension	GO:0003389
dendrite development by retrograde extension	GO:0003390
amphid sensory organ dendrite retrograde extension	GO:0003391
cell adhesion involved in retrograde extension	GO:0003392
neuron migration involved in retrograde extension	GO:0003393
cell adhesion involved in dendrite retrograde extension	GO:0003394
neuron migration involved in dendrite retrograde extension	GO:0003395
cell adhesion involved in amphid sensory organ dendrite retrograde extension	GO:0003396
neuron migration involved in amphid sensory organ dendrite retrograde extension	GO:0003397
glial cell differentiation involved in amphid sensory organ development	GO:0003398
cytoneme morphogenesis	GO:0003399
regulation of COPII vesicle coating	GO:0003400
axis elongation	GO:0003401
planar cell polarity pathway involved in axis elongation	GO:0003402
optic vesicle formation	GO:0003403
optic vesicle morphogenesis	GO:0003404
optic vesicle elongation	GO:0003405
retinal pigment epithelium development	GO:0003406
neural retina development	GO:0003407
optic cup formation involved in camera-type eye development	GO:0003408
optic cup structural organization	GO:0003409
anterior rotation of the optic cup	GO:0003410
cell motility involved in camera-type eye morphogenesis	GO:0003411
establishment of epithelial cell apical/basal polarity involved in camera-type eye morphogenesis	GO:0003412
chondrocyte differentiation involved in endochondral bone morphogenesis	GO:0003413
chondrocyte morphogenesis involved in endochondral bone morphogenesis	GO:0003414
chondrocyte hypertrophy	GO:0003415
endochondral bone growth	GO:0003416
growth plate cartilage development	GO:0003417
growth plate cartilage chondrocyte differentiation	GO:0003418
growth plate cartilage chondrocyte proliferation	GO:0003419
regulation of growth plate cartilage chondrocyte proliferation	GO:0003420
growth plate cartilage axis specification	GO:0003421
[truncated: 27,586 more rows]
