# Supplementary material for: Subtle left-right asymmetry of gene expression profiles in embryonic and foetal human brains
Source: Sci Rep. 2018 Sep 4;8:12606. doi: 10.1038/s41598-018-29496-2 (PMC6123426; doi:10.1038/s41598-018-29496-2)
Supplement: Supplementary file 7 — Supplementary Table 6 [file 41598_2018_29496_MOESM7_ESM.xlsx]

## Sheet: sex-differences 7.5-13pcw
Symbol	CHR type	Higher in sex	type
ABCA4	auto	Female	protein_coding
ACYP2	auto	Female	protein_coding
ADAMTSL3	auto	Female	protein_coding
AHSP	auto	Female	protein_coding
C11orf88	auto	Female	protein_coding
C1QTNF5	auto	Female	protein_coding
C22orf39	auto	Female	protein_coding
C2orf40	auto	Female	protein_coding
CDHR1	auto	Female	protein_coding
CPVL	auto	Female	protein_coding
CXCL14	auto	Female	protein_coding
CYP27A1	auto	Female	protein_coding
DGKG	auto	Female	protein_coding
DLK1	auto	Female	protein_coding
DYDC2	auto	Female	protein_coding
EBPL	auto	Female	protein_coding
FXYD1	auto	Female	protein_coding
GAS5	auto	Female	ncRNA
GDA	auto	Female	protein_coding
GOLGA6L10	auto	Female	protein_coding
GPR158	auto	Female	protein_coding
HBB	auto	Female	protein_coding
HEBP2	auto	Female	protein_coding
HSP90B1	auto	Female	protein_coding
LINC01105	auto	Female	ncRNA
LINC01315	auto	Female	ncRNA
LINC-PINT	auto	Female	ncRNA
LOC389831	auto	Female	protein_coding
LOC401320	auto	Female	ncRNA
N4BP2L1	auto	Female	protein_coding
NAIP	auto	Female	protein_coding
P3H2	auto	Female	protein_coding
PCSK1	auto	Female	protein_coding
PPIL3	auto	Female	protein_coding
PQLC3	auto	Female	protein_coding
PTGR2	auto	Female	protein_coding
PTPRK	auto	Female	protein_coding
RAB30-AS1	auto	Female	ncRNA
RASL11B	auto	Female	protein_coding
RGS1	auto	Female	protein_coding
SCGN	auto	Female	protein_coding
SELENOK	auto	Female	protein_coding
SERF1B	auto	Female	protein_coding
SH3GL3	auto	Female	protein_coding
SMN1	auto	Female	protein_coding
SMN2	auto	Female	protein_coding
SNHG21	auto	Female	antisense
SPAG16	auto	Female	protein_coding
SPRY1	auto	Female	protein_coding
ST3GAL6	auto	Female	protein_coding
TBCA	auto	Female	protein_coding
TMOD1	auto	Female	protein_coding
TRIM58	auto	Female	protein_coding
TSPAN3	auto	Female	protein_coding
WASHC2C	auto	Female	protein_coding
XBP1	auto	Female	protein_coding
ZFAND1	auto	Female	protein_coding
ADGRG2	X	Female	protein_coding
ALAS2	X	Female	protein_coding
ARSD	X	Female	protein_coding
CA5B	X	Female	protein_coding
DDX3X	X	Female	protein_coding
EIF1AX	X	Female	protein_coding
GEMIN8	X	Female	protein_coding
GYG2	X	Female	protein_coding
HDAC8	X	Female	protein_coding
JPX	X	Female	ncRNA
KDM5C	X	Female	protein_coding
KDM6A	X	Female	protein_coding
LOC389906	X	Female	pseudo
OFD1	X	Female	protein_coding
PIN4	X	Female	protein_coding
PNPLA4	X	Female	protein_coding
PUDP	X	Female	protein_coding
RPS4X	X	Female	protein_coding
TRAPPC2	X	Female	protein_coding
TSIX	X	Female	ncRNA
XIST	X	Female	ncRNA
ZFX	X	Female	protein_coding
ZRSR2	X	Female	protein_coding
ARID1A	auto	Male	protein_coding
BMS1P20	auto	Male	pseudo
CD101	auto	Male	protein_coding
CRTAC1	auto	Male	protein_coding
DCLRE1B	auto	Male	protein_coding
DLG5	auto	Male	protein_coding
DND1	auto	Male	protein_coding
FARP2	auto	Male	protein_coding
FRG1BP	auto	Male	pseudo
LOC284581	auto	Male	ncRNA
LRRC37A	auto	Male	protein_coding
LRRC37A2	auto	Male	protein_coding
MAPK8IP1P2	auto	Male	pseudo
MCPH1-AS1	auto	Male	antisense
NDST1	auto	Male	protein_coding
NUTM2A	auto	Male	protein_coding
NUTM2D	auto	Male	protein_coding
PDZD7	auto	Male	protein_coding
SERF1A	auto	Male	protein_coding
SH3PXD2B	auto	Male	protein_coding
SLC35E2B	auto	Male	protein_coding
SNX19	auto	Male	protein_coding
TGFBRAP1	auto	Male	protein_coding
TRIM68	auto	Male	protein_coding
UBA6-AS1	auto	Male	antisense
ZNF77	auto	Male	protein_coding
ANOS1	X	Male	protein_coding
CD99	X/Y	Male	protein_coding
ZBED1	X/Y	Male	protein_coding
DDX3Y	Y	Male	protein_coding
EIF1AY	Y	Male	protein_coding
KDM5D	Y	Male	protein_coding
NLGN4Y	Y	Male	protein_coding
PCDH11Y	Y	Male	protein_coding
PRKY	Y	Male	pseudo
RPS4Y1	Y	Male	protein_coding
TMSB4Y	Y	Male	protein_coding
TTTY15	Y	Male	ncRNA
TXLNGY	Y	Male	pseudo
USP9Y	Y	Male	protein_coding
UTY	Y	Male	protein_coding
ZFY	Y	Male	protein_coding
